# Supplementary material for: Metabolites and Plant Hormones Related to the Resistance Response to Feeding Stimulation and Leaf Clipping Control in Chinese Pine (Pinus tabuliformis Carr.)
Source: Curr Issues Mol Biol. 2023 Jan 30;45(2):1086–99. doi: 10.3390/cimb45020072 (PMC9955327; doi:10.3390/cimb45020072)
Supplement: Supplementary file 1 [file cimb-45-00072-s001.zip › Table S1.xlsx]

## Sheet: 0h vs 2h
Formula	Compounds	Class I	Class II	CAS	VIP	p_value	FDR	Fold_Change	Log2FC	Type
C2H2O4	Oxalic acid	Phenolic acids	Phenolic acids	144-62-7	1.13838	0.0172249	0.0417663	2.38804	1.25582	up
C4H9NO2	γ-Aminobutyric acid*	Organic acids	Organic acids	56-12-2	1.22824	0.000129919	0.00346492	2.82098	1.4962	up
C3H7NO3	L-Serine	Amino acids and derivatives	Amino acids and derivatives	56-45-1	1.22315	0.00123164	0.00866483	2.10991	1.07718	up
C7H7NO	Benzamide	Phenolic acids	Phenolic acids	55-21-0	1.23037	0.0092809	0.0286392	8.34223	3.06043	up
C8H11N	Phenethylamine	Alkaloids	Alkaloids	64-04-0	1.22966	0.0102162	0.0301581	7.92031	2.98556	up
C8H10O	2-Phenylethanol	Phenolic acids	Phenolic acids	60-12-8	1.2249	0.0106457	0.0303859	5.80488	2.53727	up
C5H6N2O2	Imidazole-4-Acetic Acid	Organic acids	Organic acids	645-65-8	1.19312	0.00128123	0.00874385	2.09563	1.06739	up
C6H11NO2	L-Pipecolic Acid	Organic acids	Organic acids	3105-95-1	1.20183	0.000459243	0.00564104	2.48914	1.31564	up
C5H9NO3	Trans-4-Hydroxy-L-proline	Amino acids and derivatives	Amino acids and derivatives	51-35-4	1.22002	0.00120239	0.00851905	6.32478	2.66102	up
C5H9NO3	cis-4-Hydroxy-D-proline	Amino acids and derivatives	Amino acids and derivatives	2584-71-6	1.22512	0.0175848	0.0425357	6.07895	2.60382	up
C6H13NO2	L-Norleucine	Amino acids and derivatives	Amino acids and derivatives	327-57-1	1.20198	0.00129262	0.00874385	2.38614	1.25468	up
C4H8N2O3	L-Asparagine	Amino acids and derivatives	Amino acids and derivatives	70-47-3	1.20904	0.00196121	0.0110065	4.24272	2.08499	up
C8H11NO	L-Tyramine	Amino acids and derivatives	Amino acids and derivatives	51-67-2	1.23387	0.0230075	0.0520011	860.511	9.74905	up
C9H8O2	p-Coumaraldehyde	Phenolic acids	Phenolic acids	2538-87-6	1.20076	0.033862	0.0694622	3.95783	1.98471	up
C9H10O2	p-Coumaryl alcohol	Phenolic acids	Phenolic acids	3690-05-9	1.12492	0.00612082	0.0221547	2.2185	1.14959	up
C8H8O3	Vanillin	Phenolic acids	Phenolic acids	121-33-5	1.17039	0.0574805	0.102331	3.39224	1.76224	up
C7H6O4	2,5-Dihydroxybenzoic acid*	Phenolic acids	Phenolic acids	490-79-9	1.22217	0.0231145	0.052125	5.31823	2.41095	up
C7H6O4	2,3-Dihydroxybenzoic Acid*	Organic acids	Organic acids	303-38-8	1.21032	0.000513849	0.00564104	5.58641	2.48192	up
C10H10O2	Methyl Cinnamate	Phenolic acids	Phenolic acids	103-26-4	1.20137	0.0735248	0.123864	25.577	4.67677	up
C6H13NO2S	L-Homomethionine*	Amino acids and derivatives	Amino acids and derivatives	25148-30-5	1.17269	0.0453353	0.084182	2.34855	1.23177	up
C9H8O3	2-Hydroxycinnamic acid	Organic acids	Organic acids	583-17-5	1.05452	0.035835	0.0720304	2.13084	1.09142	up
C9H8O3	3-Hydroxycinnamic Acid*	Phenolic acids	Phenolic acids	14755-02-3	1.01391	0.0977917	0.153519	2.0543	1.03865	up
C8H7NO3	2-(Formylamino)benzoic acid	Phenolic acids	Phenolic acids	3342-77-6	1.05207	0.0071884	0.0246777	2.87601	1.52407	up
C7H8O5	3-Dehydroshikimic acid	Organic acids	Organic acids	2922-42-1	1.22942	0.000105566	0.0033063	29.3634	4.87595	up
C7H14N2O3	N-α-Acetyl-L-ornithine	Amino acids and derivatives	Amino acids and derivatives	6205-08-9	1.22464	3.40485e-05	0.00192159	0.239995	-2.05892	down
C6H14N4O2	L-Arginine	Amino acids and derivatives	Amino acids and derivatives	74-79-3	1.22721	0.00389897	0.0171589	0.249084	-2.00529	down
C10H10O3	p-Coumaric acid methyl ester	Phenolic acids	Phenolic acids	3943-97-3	1.23502	0.000496397	0.00564104	0.000253709	-11.9445	down
C10H10O3	Coniferaldehyde	Phenolic acids	Phenolic acids	20649-42-7	1.23486	0.0043591	0.0183744	2976.04	11.5392	up
C9H8O4	Caffeic acid	Phenolic acids	Phenolic acids	331-39-5	1.01887	0.0578417	0.102636	30.2357	4.91818	up
C6H12O6	D-Mannose*	Others	Saccharides and Alcohols	3458-28-4	1.22963	0.000573643	0.00603231	0.471977	-1.08321	down
C6H12O6	D-Galactose*	Others	Saccharides and Alcohols	59-23-4	1.22977	0.00386931	0.0171589	0.449608	-1.15326	down
C6H12O6	Inositol	Others	Saccharides and Alcohols	87-89-8	1.22649	0.00286845	0.0137769	0.45486	-1.13651	down
C11H18NO+	Candicine	Alkaloids	Phenolamine	6656-13-9	1.23258	1.86751e-06	0.000764984	3.22128	1.68764	up
C8H9NO4	4-Pyridoxic acid	Others	Vitamin	82-82-6	1.23393	0.00103878	0.0078617	0.35841	-1.48032	down
C11H20O2	10-Undecenoic acid	Lipids	Free fatty acids	112-38-9	1.23415	0.000244511	0.00488534	0.142687	-2.80907	down
C9H16O4	Anchoic Acid	Organic acids	Organic acids	123-99-9	1.12255	0.00872409	0.0279339	2.17235	1.11926	up
C8H16N2O3	N-Glycyl-L-leucine*	Amino acids and derivatives	Amino acids and derivatives	869-19-2	1.12915	0.0157445	0.0388964	2.11834	1.08293	up
C8H16N2O3	L-Glycyl-L-isoleucine*	Amino acids and derivatives	Amino acids and derivatives	19461-38-2	1.18897	0.00138727	0.00905808	2.40172	1.26407	up
C7H16N4O2	Arginine methyl ester	Amino acids and derivatives	Amino acids and derivatives	-	1.20128	0.00286453	0.0137769	0.316982	-1.65753	down
C7H16N4O2	N-Monomethyl-L-arginine	Amino acids and derivatives	Amino acids and derivatives	17035-90-4	1.21298	0.00919607	0.0286392	0.317424	-1.65552	down
C7H16N4O2	H-HomoArg-OH	Amino acids and derivatives	Amino acids and derivatives	156-86-5	1.15434	0.00299624	0.0141191	0.265569	-1.91284	down
C10H20O3	2,6-Dimethyl-7-octene-2,3,6-triol	Others	Saccharides and Alcohols	73815-21-1	1.13942	0.00598634	0.0218812	2.29514	1.19858	up
C7H14N2O4	2,6-Diaminooimelic acid	Amino acids and derivatives	Amino acids and derivatives	583-93-7	1.22917	0.000984061	0.00781478	2.72675	1.44718	up
C10H11NO3	N-Phenylacetylglycine	Amino acids and derivatives	Amino acids and derivatives	500-98-1	1.20264	0.0005478	0.00582183	3.82802	1.9366	up
C10H10O4	Isoferulic Acid*	Phenolic acids	Phenolic acids	537-73-5	1.21504	0.0118963	0.0324033	5.08367	2.34587	up
C12H18O2	Cinidilide	Others	Others	-	1.21123	0.00023917	0.00488534	0.16861	-2.56824	down
C9H18N2O3	Alanylleucine	Amino acids and derivatives	Amino acids and derivatives	1999-42-4	1.11461	0.0109261	0.0307121	2.36507	1.24188	up
C12H14O3	(E)-Ethyl p-methoxycinnamate	Phenolic acids	Phenolic acids	24393-56-4	1.23476	0.00632579	0.0225695	1617.41	10.6595	up
C11H13NO3	N-Acetyl-L-phenylalanine	Amino acids and derivatives	Amino acids and derivatives	2018-61-3	1.0266	0.0957133	0.151055	0.444184	-1.17077	down
C12H18O3	Jasmonic acid	Organic acids	Organic acids	77026-92-7	1.10155	0.00334707	0.0154089	111.021	6.79469	up
C11H14N2O3	L-Glycyl-L-phenylalanine	Amino acids and derivatives	Amino acids and derivatives	721-66-4	1.20835	0.000993471	0.00781478	3.3273	1.73435	up
C9H13N3O4	2'-Deoxycytidine	Nucleotides and derivatives	Nucleotides and derivatives	951-77-9	1.18277	0.000733961	0.00682714	3.25385	1.70215	up
C15H16O2	Dihydropinosylvin methyl ether	Others	Stilbene	17635-59-5	1.23465	0.00859977	0.0277134	0.000417414	-11.2262	down
C11H22N2O3	L-Valyl-L-Leucine	Amino acids and derivatives	Amino acids and derivatives	3989-97-7	1.09871	0.0136719	0.0355682	2.15668	1.10881	up
C10H22N2O4	Lysine butyrate	Amino acids and derivatives	Amino acids and derivatives	80407-71-2	1.12155	0.0071611	0.0246688	2.08274	1.05848	up
C10H15N3O4	5-Methyl-2'-Deoxycytidine	Nucleotides and derivatives	Nucleotides and derivatives	838-07-3	1.23499	0.00111356	0.00813036	2271.56	11.1495	up
C10H14N2O5	Thymidine	Nucleotides and derivatives	Nucleotides and derivatives	50-89-5	1.23502	0.000444019	0.00564104	3857.59	11.9135	up
C9H12N2O6	Uridine	Nucleotides and derivatives	Nucleotides and derivatives	58-96-8	1.17495	0.00371146	0.0167015	2.44391	1.28919	up
C10H13N5O3	2'-Deoxyadenosine	Nucleotides and derivatives	Nucleotides and derivatives	958-09-8	1.23331	3.82875e-06	0.000764984	6.03197	2.59263	up
C10H12N4O4	2'-Deoxyinosine	Nucleotides and derivatives	Nucleotides and derivatives	890-38-0	1.23444	0.0129288	0.0345533	2090.7	11.0298	up
C16H30O2	(7Z)-Hexadecenoic acid*	Lipids	Free fatty acids	2416-19-5	1.22056	0.00109747	0.00812581	2.00558	1.00402	up
C16H30O2	Palmitoleic Acid	Lipids	Free fatty acids	373-49-9	1.21902	0.0081013	0.0264484	2.43248	1.28243	up
C15H12O4	Pinocembrin (Dihydrochrysin)	Flavonoids	Flavanones	480-39-7	1.20823	0.000773507	0.00702485	0.460891	-1.1175	down
C13H16N2O4	Phenylacetyl-L-glutamine	Amino acids and derivatives	Amino acids and derivatives	28047-15-6	1.16733	0.0138923	0.0360477	0.210165	-2.2504	down
C15H20O4	Abscisic acid	Organic acids	Organic acids	21293-29-8	1.20178	0.00928839	0.0286392	2.20866	1.14317	up
C10H13N5O4	2'-Deoxyguanosine	Nucleotides and derivatives	Nucleotides and derivatives	961-07-9	1.22287	7.81684e-05	0.00289223	5.42402	2.43936	up
C10H12N4O5	Inosine	Nucleotides and derivatives	Nucleotides and derivatives	58-63-9	1.18844	0.0108895	0.0307121	2.31849	1.21319	up
C16H14O4	Cardamonin	Flavonoids	Chalcones	18956-16-6	1.22628	4.35581e-05	0.00217573	0.468743	-1.09313	down
C15H12O5	Naringenin chalcone	Flavonoids	Chalcones	73692-50-9	1.17259	0.0378132	0.074655	3.05533	1.61133	up
C15H12O5	Pinobanksin	Flavonoids	Flavanonols	548-82-3	1.20961	0.0176931	0.0426942	2.86667	1.51938	up
C15H12O5	Butin	Flavonoids	Flavanones	492-14-8	1.10465	0.0884532	0.142985	2.86763	1.51986	up
C16H32O3	2-Hydroxyhexadecanoic acid	Organic acids	Organic acids	764-67-0	1.23414	7.66047e-06	0.000980364	3.71233	1.89233	up
C15H14O5	Phloretin	Flavonoids	Chalcones	60-82-2	1.15835	0.000387323	0.00564104	5.70863	2.51314	up
C17H22O3	Podocarpic acid	Terpenoids	Ditepenoids	5947-49-9	1.19817	0.00128769	0.00874385	2.45854	1.2978	up
C18H28O2	Stearidonic acid	Lipids	Free fatty acids	20290-75-9	1.23493	0.00188644	0.0108558	0.000997245	-9.96976	down
C18H34O2	11-Octadecanoic acid(Vaccenic acid)	Lipids	Free fatty acids	506-17-2	1.23192	0.000113448	0.0033063	2.51424	1.33013	up
C18H34O2	Elaidic Acid	Lipids	Free fatty acids	112-79-8	1.23308	0.00109808	0.00812581	2.54023	1.34496	up
C18H34O2	Petroselinic acid	Lipids	Free fatty acids	593-39-5	1.23291	5.64594e-05	0.00264812	2.48154	1.31123	up
C16H12O5	Izalpinin	Flavonoids	Flavonols	480-14-8	1.13902	0.0282593	0.0599384	0.401899	-1.3151	down
C16H12O5	Oroxylin A (5,7-dihydroxy-6-methoxyflavone)	Flavonoids	Flavones	480-11-5	1.22522	0.008448	0.0274011	0.358706	-1.47913	down
C16H12O5	Wogonin (5,7-Dihydroxy-8-Methoxyflavone)	Flavonoids	Flavones	632-85-9	1.22221	0.000113486	0.0033063	0.43065	-1.21541	down
C16H12O5	Acacetin	Flavonoids	Flavones	480-44-4	1.2234	0.00486493	0.0194402	0.373438	-1.42106	down
C16H12O5	Genkwanin (Apigenin 7-methyl ether)	Flavonoids	Flavones	437-64-9	1.23007	0.00424592	0.0179732	0.444602	-1.16941	down
C12H15NO7	N-(beta-D-Glucosyl)nicotinate	Others	Vitamin	-	1.23408	0.000438514	0.00564104	0.448674	-1.15626	down
C15H10O6	Kaempferol (3,5,7,4'-Tetrahydroxyflavone)	Flavonoids	Flavonols	520-18-3	1.22085	0.000109837	0.0033063	2.10928	1.07675	up
C16H14O5	Isosakuranetin (5,7-Dihydroxy-4'-methoxyflavanone)	Flavonoids	Flavanones	480-43-3	1.2291	0.000911556	0.0076443	0.218082	-2.19706	down
C20H30O	Retinol (Vitamin A1)	Others	Vitamin	68-26-8	1.23493	0.00244183	0.0125097	0.00023864	-12.0329	down
C20H30O	Ferruginol	Terpenoids	Ditepenoids	514-62-5	1.23407	0.000462173	0.00564104	2.37961	1.25073	up
C18H38O2	1,18-Octadecanediol	Lipids	Free fatty acids	3155-43-9	1.21203	0.0170927	0.0415466	0.419691	-1.2526	down
C15H12O6	Fustin	Flavonoids	Flavanonols	20725-03-5	1.19364	0.00456156	0.0186762	0.424893	-1.23483	down
C15H12O6	Eriodictyol (5,7,3',4'-Tetrahydroxyflavanone)	Flavonoids	Flavanones	552-58-9	1.23154	0.0108781	0.0307121	13.6942	3.77549	up
C12H16O8	Phloroglucinol-1-O-β-D-glucopyranoside	Phenolic acids	Phenolic acids	-	1.19934	0.00541277	0.0204824	2.92364	1.54777	up
C17H20O4	3'-Hydroxy-3,4,5-trimethoxybibenzyl	Phenolic acids	Phenolic acids	-	1.23491	0.00398449	0.0172522	0.000118027	-13.0486	down
C16H32O4	10,16-Dihydroxypalmitic acid	Lipids	Free fatty acids	3233-90-7	1.18752	0.00911662	0.0286392	2.66625	1.41481	up
C16H32O4	9,16-Dihydroxypalmitic acid	Lipids	Free fatty acids	38076-49-2	1.22365	0.000362802	0.00564104	2.50284	1.32357	up
C18H32O3	15(R)-Hydroxylinoleic Acid	Lipids	Free fatty acids	177931-23-6	1.20778	0.000308873	0.00546996	2.56687	1.36001	up
C18H32O3	9-Oxo-12Z-Octadecenoic acid	Lipids	Free fatty acids	112543-32-5	1.23501	0.000695079	0.00667677	3283.81	11.6812	up
C18H32O3	12,13-EODE*	Lipids	Free fatty acids	6799-85-5	1.22821	2.37592e-05	0.00158236	2.22401	1.15316	up
C18H32O3	9(10)-EpOME;(9R,10S)-(12Z)-9,10-Epoxyoctadecenoic acid*	Lipids	Free fatty acids	16833-56-0	1.23078	0.00325961	0.0150903	3.15936	1.65963	up
C18H37NO2	D-Sphingosine	Lipids	Sphingolipids	123-78-4	1.16533	0.00900617	0.0286392	2.18331	1.12652	up
C16H12O6	Hispidulin (5,7,4'-Trihydroxy-6-methoxyflavone)	Flavonoids	Flavones	1447-88-7	1.23304	2.98654e-06	0.000764984	0.352879	-1.50276	down
C16H12O6	Diosmetin (5,7,3'-Trihydroxy-4'-methoxyflavone)	Flavonoids	Flavanones	520-34-3	1.22569	0.00247591	0.0126196	0.369824	-1.43509	down
C16H12O6	6,7,8-Tetrahydroxy-5-methoxyflavone	Flavonoids	Flavones	-	1.22961	3.13493e-05	0.00192159	0.346245	-1.53014	down
C16H12O6	Pratensein	Flavonoids	Isoflavones	2284-31-3	1.22502	0.000249692	0.00489103	0.388105	-1.36548	down
C16H12O6	Rhamnocitrin (7-Methylkaempferol)	Flavonoids	Flavonols	569-92-6	1.23033	6.92519e-05	0.00276731	0.344725	-1.53648	down
C18H36O3	2R-Hydroxyoctadecanoic Acid	Lipids	Free fatty acids	26633-48-7	1.23016	1.05048e-05	0.000980364	3.67443	1.87752	up
C20H30O2	Abietic acid	Terpenoids	Ditepenoids	514-10-3	1.23475	0.000327881	0.00546996	12.1663	3.60481	up
C20H30O2	Communic Acid	Terpenoids	Ditepenoids	2761-77-5	1.23475	0.000418686	0.00564104	14.1536	3.8231	up
C15H12O7	Dihydroquercetin(Taxifolin)	Flavonoids	Flavanonols	480-18-2	1.2337	0.0135555	0.0354502	130.388	7.02666	up
C15H12O7	5,7,3',4',5'-Pentahydroxydihydroflavone	Flavonoids	Flavanones	-	1.23436	0.0294509	0.0616801	50744.8	15.631	up
C10H17N3O6S	Glutathione reduced form	Amino acids and derivatives	Amino acids and derivatives	70-18-8	1.20147	0.012971	0.0345533	0.44212	-1.17749	down
C18H16O5	5,7,4'-Trimethoxyflavone	Flavonoids	Flavones	5631-70-9	1.19833	0.000819344	0.00730572	0.138556	-2.85145	down
C18H32O4	13S-Hydroperoxy-9Z,11E-octadecadienoic acid	Lipids	Free fatty acids	33964-75-9	1.22817	0.000919237	0.0076443	5.97557	2.57908	up
C18H32O4	9-Hydroxy-13-oxo-10-octadecenoic Acid*	Lipids	Free fatty acids	-	1.19878	0.000833177	0.00730572	2.04842	1.03451	up
C18H32O4	7S,8S-DiHODE; (9Z,12Z)-(7S,8S)-Dihydroxyoctadeca-9,12-dienoic acid*	Lipids	Free fatty acids	143288-65-7	1.23308	3.46553e-06	0.000764984	2.31811	1.21295	up
C18H32O4	9-Hydroxy-12-oxo-10-octadecenoic acid	Lipids	Free fatty acids	-	1.23454	0.00867338	0.0278608	701.563	9.45443	up
C17H14O6	4',5-Dihydroxy-3',5'-dimethoxyflavone	Flavonoids	Flavones	-	1.21035	0.00789577	0.0259719	0.423362	-1.24004	down
C17H14O6	Kumatakenin	Flavonoids	Flavonols	3301-49-3	1.23051	0.00251387	0.0126199	0.425923	-1.23133	down
C18H18O5	Methylfarrerol	Flavonoids	Flavanones	-	1.23132	0.00119926	0.00851905	0.377837	-1.40416	down
C15H12O8	Dihydromyricetin (Ampelopsin)	Flavonoids	Flavanonols	27200-12-0	1.05644	0.00746331	0.0252741	264.021	8.04451	up
C16H16O7	Trans-5-O-(p-Coumaroyl)shikimate	Phenolic acids	Phenolic acids	-	1.23487	0.00419714	0.0178423	2616.89	11.3536	up
C11H19N3O6S	S-(methyl)glutathione	Amino acids and derivatives	Amino acids and derivatives	2922-56-7	1.22251	0.00229777	0.0120209	3.30215	1.72341	up
C18H29NO4	(-)-Jasmonoyl-L-Isoleucine	Organic acids	Organic acids	120330-93-0	1.23498	0.00195189	0.0110065	25515.6	14.6391	up
C20H20O4	1-(4-Hydroxyphenyl)-7-(3-methoxy-4-hydroxyphenyl)-4,6-heptadiene-3-one	Phenolic acids	Phenolic acids	-	1.23465	0.00958406	0.0292797	3211.85	11.6492	up
C15H20O8	Demethyl coniferin	Phenolic acids	Phenolic acids	-	1.20796	0.00175557	0.0105019	0.475026	-1.07392	down
C18H32O5	9,12,13-Trihydroxy-10,15-octadecadienoic acid	Lipids	Free fatty acids	-	1.22339	0.00138308	0.00905808	2.91367	1.54284	up
C17H14O7	4',5,7-Trihydroxy-3',6-dimethoxyflavone (Jaceosidin)	Flavonoids	Flavones	18085-97-7	1.22834	3.46233e-05	0.00192159	0.390708	-1.35584	down
C17H14O7	Rhamnazin (3,4',5-Trihydroxy-3',7-dimethoxyflavone)	Flavonoids	Flavonols	552-54-5	1.20991	0.00923173	0.0286392	0.377573	-1.40517	down
C18H18O6	7-Hydroxy-2',5,8-Trimethoxyflavanone	Flavonoids	Flavanones	-	1.23479	0.00762013	0.0255453	0.000132467	-12.8821	down
C18H34O5	9,10,11-Trihydroxy-12-octadecenoic acid	Lipids	Free fatty acids	61911-67-9	1.18619	0.0421915	0.0806593	3.74213	1.90386	up
C18H34O5	9,10,13-Trihydroxy-11-Octadecenoic Acid	Lipids	Free fatty acids	29907-57-1	1.22802	3.47871e-06	0.000764984	5.68253	2.50653	up
C10H14N5O6P	2'-Deoxyadenosine-5'-monophosphate	Nucleotides and derivatives	Nucleotides and derivatives	653-63-4	1.23201	9.52602e-06	0.000980364	0.422957	-1.24142	down
C14H21NO8	Pyridoxine-5'-O-glucoside	Others	Vitamin	-	1.23324	0.000124166	0.0034456	0.420773	-1.24888	down
C10H13N4O7P	2'-Deoxyinosine-5'-monophosphate	Nucleotides and derivatives	Nucleotides and derivatives	3393-18-8	1.20562	0.00915975	0.0286392	2.16755	1.11607	up
C16H28O7	(3R,4R)-p-Menth-1-ene-3,4-diol-3-O-β-D-glucoside	Others	Others	-	1.22449	0.000986777	0.00781478	0.458917	-1.1237	down
C20H30O4	20-Carboxyarachidonic Acid	Lipids	Free fatty acids	79551-84-1	1.20376	0.000419679	0.00564104	2.31939	1.21374	up
C16H18O8	5-O-p-Coumaroylquinic acid*	Phenolic acids	Phenolic acids	1899-30-5	1.13278	0.00674696	0.023485	2.60704	1.38241	up
C16H18O8	1-O-p-Coumaroylquinic acid	Phenolic acids	Phenolic acids	-	1.21384	0.0530486	0.0957915	15.611	3.96449	up
C16H18O8	3-O-p-Coumaroylquinic acid*	Phenolic acids	Phenolic acids	87099-71-6	1.13504	0.00242945	0.0125097	7.99729	2.99951	up
C15H16O9	Esculetin-7-O-glucoside	Lignans and Coumarins	Coumarins	-	1.13394	0.00750197	0.0253192	0.47864	-1.06299	down
C15H18O9	Grevilloside Q	Others	Others	1708967-64-9	1.22957	0.00168916	0.0102895	2.35944	1.23844	up
C19H18O6	5,6,7,4'-Tetramethoxyflavone	Flavonoids	Flavones	1168-42-9	1.19532	0.00440849	0.0184166	0.449945	-1.15218	down
C19H18O6	5,7,8,4'-Tetramethoxyflavone	Flavonoids	Flavones	6601-66-7	1.19581	0.00950957	0.0291413	0.44889	-1.15557	down
C12H22O11	D-Maltose*	Others	Saccharides and Alcohols	69-79-4	1.19396	0.0114323	0.0313198	0.460868	-1.11757	down
C12H22O11	Isomaltulose*	Others	Saccharides and Alcohols	13718-94-0	1.22467	0.00926188	0.0286392	0.430377	-1.21633	down
C12H22O11	Lactobiose*	Others	Saccharides and Alcohols	63-42-3	1.22072	0.000606297	0.00611809	0.464752	-1.10547	down
C18H16O7	Eupatorin; 3',5-Dihydroxy-4',6,7-Trimethoxyflavone	Flavonoids	Flavones	855-96-9	1.23197	0.00111497	0.00813036	0.322478	-1.63273	down
C14H18O10	Methyl 6-O-galloyl-glucoside	Phenolic acids	Phenolic acids	-	1.23483	0.00483435	0.0194021	0.000453317	-11.1072	down
C21H30O4	Pinusolide	Terpenoids	Ditepenoids	31685-80-0	1.09919	0.0615493	0.107873	2.08183	1.05785	up
C21H20O5	1-Methoxyphaseollin	Lignans and Coumarins	Coumarins	157226-48-7	1.23491	0.0044244	0.0184166	11912	13.5401	up
C16H18O9	1-Caffeoylquinic acid	Phenolic acids	Phenolic acids	1241-87-8	1.16344	0.00187904	0.0108558	2.90693	1.5395	up
C20H20O6	6,7-Dimethoxy-2-[2-(3'-Hydroxy-4'-Methoxyphenyl)Ethyl]Chromone	Others	Others	-	1.23425	0.0250576	0.0551379	5707.59	12.4787	up
C20H22O6	sanshodiol	Lignans and Coumarins	Lignans	-	1.22685	0.0156568	0.0388964	18.36	4.19849	up
C20H22O6	Matairesinol	Lignans and Coumarins	Lignans	580-72-3	1.22871	0.0142884	0.036789	18.7781	4.23098	up
C20H24O6	Lariciresinol	Lignans and Coumarins	Lignans	27003-73-2	1.23312	0.0404358	0.0785301	6180.41	12.5935	up
C20H24O6	Isolariciresinol	Lignans and Coumarins	Lignans	548-29-8	1.18079	0.0279318	0.05937	2.66525	1.41427	up
C17H20O9	3-O-Feruloyl quinic acid	Phenolic acids	Phenolic acids	1899-29-2	1.23327	0.00259654	0.0128413	8.51986	3.09083	up
C19H30O7	3-Oxo-α-ionol-β-D-glucoside	Others	Others	-	1.19972	0.0022346	0.0118489	0.472088	-1.08287	down
C20H20O7	4-Ketopinoresinol	Others	Others	-	1.23374	0.000473646	0.00564104	2.83277	1.50221	up
C19H18O8	5,4'-Dihydroxy-3,6,7,3'-tetramethoxyflavone	Flavonoids	Flavones	130252-52-7	1.22692	0.00730548	0.0248237	0.318215	-1.65193	down
C20H22O7	Nortrachelogenin	Lignans and Coumarins	Lignans	34444-37-6	1.07016	0.143783	0.209536	9.92824	3.31154	up
C20H22O7	Isohydroxymatairesinol	Lignans and Coumarins	Lignans	-	1.11784	0.0202457	0.0474776	2.83476	1.50323	up
C20H22O7	Forsythialan A	Lignans and Coumarins	Lignans	1019859-20-1	1.20724	0.0284118	0.0600071	6.46437	2.69251	up
C20H22O7	Vladinol D	Lignans and Coumarins	Lignans	-	1.20881	0.0262405	0.0571116	5.33871	2.41649	up
C17H22O10	1-O-β-D-Glucopyranosyl sinapate	Phenolic acids	Phenolic acids	78185-48-5	1.17859	0.00152038	0.00961305	0.377182	-1.40667	down
C19H30O8	Citroside A	Terpenoids	Terpene	120330-44-1	1.23269	0.00200504	0.0111003	0.187285	-2.41669	down
C20H22O9	2,3,5,4'-Tetrahydroxystilbene-2-O-glucoside	Others	Stilbene	82373-94-2	1.17109	0.0451165	0.0839317	2.23844	1.16249	up
C20H22O9	2,4,6,4'-Tetrahydroxy-stilbene-2-O-D-glucoside	Others	Stilbene	-	1.21502	0.000318819	0.00546996	3.29966	1.72232	up
C19H40NO7P	LysoPE 14:0(2n isomer)*	Lipids	LPE	-	1.19708	0.000512991	0.00564104	3.76196	1.91148	up
C20H16O11	Caffeoyl(p-Hydroxybenzoyl)tartaric acid	Phenolic acids	Phenolic acids	-	1.23176	0.000717423	0.00682577	2.30176	1.20273	up
C21H22O10	Naringenin-7-O-glucoside (Prunin)	Flavonoids	Flavanones	529-55-5	1.2286	0.000237373	0.00488534	2.40025	1.26318	up
C21H22O10	Isosalipurposide (Phlorizin Chalcone)	Flavonoids	Chalcones	4547-85-7	1.20143	0.0055453	0.0207481	2.09756	1.06871	up
C21H22O10	Butin-7-O-glucoside	Flavonoids	Flavanones	-	1.20026	0.000752745	0.00689901	2.25733	1.17462	up
C21H24O10	Dihydrocharcone-4'-O-glucoside	Flavonoids	Chalcones	-	1.19715	0.0227249	0.051535	2.80248	1.48671	up
C20H42NO7P	LysoPE 15:0(2n isomer)*	Lipids	LPE	-	1.23411	0.0244546	0.0542893	2450.41	11.2588	up
C21H44NO7P	LysoPE 16:0	Lipids	LPE	53862-35-4	1.23134	0.0039687	0.0172522	3.28842	1.7174	up
C22H18O11	Caffeoyl-p-coumaroyltartaric acid	Phenolic acids	Phenolic acids	-	1.21437	0.033418	0.0689763	0.146813	-2.76795	down
C23H24O10	6,4'-Dimethoxyisoflavone-7-O-glucoside (Wistin)	Flavonoids	Isoflavones	19046-26-5	1.22899	0.000291009	0.00528578	0.495198	-1.01392	down
C19H27NO12	Anthranilate O-hexosyl-O-hexoside	Phenolic acids	Phenolic acids	-	1.21417	0.000855625	0.00730572	0.268904	-1.89484	down
C21H18O12	Luteolin-7-O-glucuronide	Flavonoids	Flavones	29741-10-4	1.235	0.000642536	0.00635538	1971.33	10.945	up
C22H46NO7P	LysoPE 17:0	Lipids	LPE	-	1.23196	0.00126881	0.00874385	3.32915	1.73515	up
C22H46NO7P	LysoPC 14:0	Lipids	LPC	20559-16-4	1.18246	0.00356177	0.0161005	2.38798	1.25579	up
C23H40NO7P	LysoPE 18:4	Lipids	LPE	-	1.1707	0.0546625	0.0980392	3.07345	1.61986	up
C23H42NO7P	LysoPE 18:3	Lipids	LPE	-	1.2258	0.00133873	0.00897424	3.51045	1.81166	up
C23H42NO7P	LysoPE 18:3(2n isomer)	Lipids	LPE	-	1.22455	0.00165798	0.0101615	2.70337	1.43476	up
C23H24O11	Cirsimaritin-8-C-glucoside	Flavonoids	Flavonoid carbonoside	-	1.23405	0.0233797	0.052514	2218.93	11.1156	up
C23H44NO7P	LysoPE 18:2	Lipids	LPE	-	1.2335	0.000925887	0.0076443	5.67094	2.50359	up
C23H46NO7P	LysoPE 18:1	Lipids	LPE	89576-29-4	1.22977	0.000458493	0.00564104	3.9427	1.97919	up
C23H48NO7P	LysoPE 18:0	Lipids	LPE	69747-55-3	1.22651	0.000145741	0.00363989	3.39078	1.76162	up
C21H22O13	Dihydromyricetin-3-O-glucoside	Flavonoids	Flavanonols	-	1.21801	0.0111509	0.0307728	7.32214	2.87227	up
C25H22O10	Silibinin	Flavonoids	Flavanonols	22888-70-6	1.22121	0.00510131	0.0200505	20.722	4.37309	up
C22H43O9P	LysoPG 16:1	Lipids	Glycerol ester	-	1.21281	0.0158078	0.0388964	2.7485	1.45864	up
C22H45O9P	LysoPG(16:0)	Lipids	Glycerol ester	-	1.22562	0.00516575	0.0200505	2.42216	1.2763	up
C21H26O13	4-Hydroxycoumarin di-glucoside	Lignans and Coumarins	Coumarins	-	1.01667	0.0264378	0.0572915	0.400535	-1.32	down
C30H46O5	Quillaic acid	Phenolic acids	Phenolic acids	631-01-6	1.23092	0.010264	0.0301581	17.3497	4.11684	up
C22H32O12	Di-O-galloyl Methyl gallate	Phenolic acids	Phenolic acids	-	1.14931	0.00520836	0.0200597	0.455683	-1.1339	down
C30H48O5	Madasiatic acid	Terpenoids	Triterpene	26532-66-1	1.22985	0.000217739	0.0048338	0.124464	-3.0062	down
C30H48O5	2α,3α,23-trihydroxyolean-12-en-28-oic acid	Terpenoids	Triterpene	-	1.23371	0.000485983	0.00564104	0.125697	-2.99198	down
C23H22O12	5,7-Dihydroxy-6,8-dimethoxyflavone-7-O-glucoside	Flavonoids	Flavones	-	1.2207	0.00790337	0.0259719	0.287172	-1.80001	down
C22H34O12	3-Hydroxy-4-isopropylbenzylalcohol-3-O-sophoroside	Phenolic acids	Phenolic acids	-	1.13627	0.00616134	0.0222209	0.443184	-1.17402	down
C24H50NO7P	LysoPC 16:0	Lipids	LPC	17364-16-8	1.22685	0.00206767	0.0113494	2.31489	1.21094	up
C24H50NO7P	LysoPC 16:0(2n isomer)	Lipids	LPC	-	1.22994	0.00344927	0.0157344	2.24249	1.1651	up
C22H28O13	5-O-p-Coumaroylquinic acid O-glucoside	Phenolic acids	Phenolic acids	-	1.23041	0.000165941	0.00394702	4.85617	2.27982	up
C24H22O12	Feruloylferuloyltartaric acid	Phenolic acids	Phenolic acids	-	1.20443	0.013005	0.0345533	2.97549	1.57313	up
C25H46NO7P	LysoPE 20:3	Lipids	LPE	-	1.22163	0.000502694	0.00564104	2.02883	1.02065	up
C18H32O16	D-Panose	Others	Saccharides and Alcohols	33401-87-5	1.09244	0.115132	0.174797	0.448215	-1.15774	down
C18H32O16	D-Melezitose	Others	Saccharides and Alcohols	597-12-6	1.13913	0.0699829	0.119613	0.343073	-1.54341	down
C25H48NO7P	LysoPE 20:2(2n isomer)*	Lipids	LPE	-	1.22095	0.00853489	0.0275934	2.39948	1.26272	up
C23H24O13	Limocitrin-7-O-glucoside	Flavonoids	Flavonols	-	1.22719	0.00602336	0.0218812	0.347289	-1.52579	down
C28H34O9	Nomilin	Terpenoids	Triterpene	1063-77-0	1.23372	0.0157356	0.0388964	0.00271084	-8.52704	down
C27H48O9	2-Linoleoylglycerol-1-O-glucoside*	Lipids	Glycerol ester	-	1.14495	0.0112742	0.0310273	2.86233	1.51719	up
C26H48NO7P	LysoPC 18:3	Lipids	LPC	-	1.21318	0.000274692	0.00527725	2.53412	1.34148	up
C26H48NO7P	LysoPC 18:3(2n isomer)	Lipids	LPC	-	1.22966	0.00298646	0.0141191	2.25026	1.17009	up
C26H50NO7P	LysoPC 18:2(2n isomer)	Lipids	LPC	-	1.23407	0.000640517	0.00635538	3.77659	1.91708	up
C26H50NO7P	LysoPC 18:2	Lipids	LPC	-	1.23172	0.000849826	0.00730572	2.67624	1.42021	up
C25H28O12	10-O-[(E)-p-Coumaroyl]-geniposidic acid	Terpenoids	Monoterpenoids	-	1.22678	0.00405197	0.017373	0.284413	-1.81394	down
C26H32O11	Matairesinol-4'-O-glucoside (Matairesinoside)	Lignans and Coumarins	Lignans	23202-85-9	1.21158	0.0408823	0.0786925	6.11293	2.61186	up
C26H52NO7P	LysoPC 18:1(2n isomer)	Lipids	LPC	-	1.23305	1.07948e-05	0.000980364	2.38798	1.25579	up
C26H52NO7P	LysoPC 18:1	Lipids	LPC	-	1.22133	0.000115367	0.0033063	2.02409	1.01727	up
C23H22O14	Tricin-7-O-saccharic acid	Flavonoids	Flavones	-	1.13368	0.0149346	0.0377714	2.02868	1.02054	up
C27H52NO7P	LysoPC 19:2(2n isomer)*	Lipids	LPC	-	1.23475	0.00533208	0.0202538	1327.74	10.3748	up
C25H28O13	Syringic acid-4-O-(6''-feruloyl)glucoside	Phenolic acids	Phenolic acids	-	1.20953	0.000453151	0.00564104	0.424215	-1.23713	down
C25H26O14	Syringetin-3-O-(6''-Acetyl)glucoside	Flavonoids	Flavonols	-	1.22215	0.00181212	0.0107585	2.97381	1.57231	up
C30H34O10	Lappaol C	Lignans and Coumarins	Lignans	64855-00-1	1.22804	0.0217784	0.0500152	15.2737	3.93298	up
C30H26O11	Epicatechin-epiafzelechin	Flavonoids	Flavanols	-	1.18595	0.0233921	0.052514	0.426349	-1.22989	down
C30H26O12	Apigenin-7-O-(6''-p-Coumaryl)glucoside	Flavonoids	Flavones	-	1.23432	0.0226695	0.051535	0.000214577	-12.1862	down
C27H30O14	Apigenin-7-O-rutinoside (Isorhoifolin)	Flavonoids	Flavones	552-57-8	1.23502	0.000656435	0.00642921	0.000263801	-11.8883	down
C33H26O10	2,3-dihydrosciadopitysin	Flavonoids	Flavones	-	1.04286	0.00489147	0.0194684	0.0442171	-4.49925	down
C27H26O15	3-Hydroxy-5-Methylphenol-1-O-(6'-Digalloyl)Glucoside	Phenolic acids	Phenolic acids	-	1.17576	0.00172341	0.0103864	0.367117	-1.44569	down
C27H30O15	Kaempferol-3-O-glucoside-7-O-rhamnoside	Flavonoids	Flavonols	-	1.23471	0.00941709	0.0289467	8244.48	13.0092	up
C27H30O15	Kaempferol-3-O-rutinoside(Nicotiflorin)	Flavonoids	Flavonols	17650-84-9	1.23427	0.0220471	0.0504006	6881.44	12.7485	up
C27H30O15	Kaempferol-3-O-neohesperidoside	Flavonoids	Flavonols	32602-81-6	1.23463	0.0134205	0.0352818	7773.85	12.9244	up
C27H30O15	Kaempferol-3-O-robinobioside(Biorobin)	Flavonoids	Flavonols	17297-56-2	1.1852	0.00653298	0.0229979	2.39667	1.26103	up
C27H30O16	Quercetin-3-O-rutinoside (Rutin)	Flavonoids	Flavonols	153-18-4	1.15558	0.084439	0.137834	0.305087	-1.71271	down
C27H30O16	Quercetin-3-O-robinobioside	Flavonoids	Flavonols	52525-35-6	1.17214	0.0265897	0.0574697	0.446321	-1.16385	down
C28H34O15	4-O-(6'-O-Glucosylcaffeoylglucosyl)-4-hydroxybenzyl alcohol	Phenolic acids	Phenolic acids	-	1.19719	0.00550677	0.0206814	0.474105	-1.07672	down
C27H32O16	Eriodictyol-8-C-glucoside-4'-O-glucoside	Flavonoids	Flavanones	-	1.19703	0.00820484	0.0266991	0.448029	-1.15834	down
C28H32O16	Isorhamnetin-3-O-neohesperidoside	Flavonoids	Flavonols	55033-90-4	1.22495	0.000135814	0.00347892	0.420925	-1.24837	down
C28H32O16	Isorhamnetin-3-O-glucoside-7-O-rhamnoside	Flavonoids	Flavonols	-	1.22761	1.90164e-05	0.00146134	0.382683	-1.38578	down
C28H32O16	Isorhamnetin-3-O-galactoide-7-O-rhamnoside	Flavonoids	Flavonols	-	1.21627	0.000853193	0.00730572	0.306231	-1.70731	down
C28H32O16	Sexangularetin-3-O-glucoside-7-O-rhamnoside	Flavonoids	Flavonols	-	1.22899	0.0751512	0.126178	1276.62	10.3181	up
C27H30O17	Quercetin-5,4'-di-O-glucoside	Flavonoids	Flavonols	-	1.12689	0.0370089	0.0736492	0.483482	-1.04847	down
C27H30O17	Quercetin-3,7-Di-O-glucoside	Flavonoids	Flavonols	-	1.20696	0.00275305	0.0134161	0.421434	-1.24662	down
C28H32O17	Madreselvin A	Flavonoids	Flavones	188682-83-9	1.22307	0.0064936	0.0229979	0.498656	-1.00388	down
C29H34O18	Limocitrin-3,7-di-O-glucoside	Flavonoids	Flavonols	-	1.21985	6.80285e-05	0.00276731	0.303635	-1.71959	down
C29H34O18	Limocitrin-3-O-sophoroside	Flavonoids	Flavonols	-	1.20617	0.0196775	0.0465661	0.302849	-1.72333	down
C33H58O14	2-Linoleoylglycerol-1,3-di-O-glucoside*	Lipids	Glycerol ester	-	1.18632	0.0341473	0.0697611	2.99709	1.58356	up
C33H58O14	2,3-Dihydroxypropyl-9,12-octadecadienoate-hexose-hexose	Lipids	Free fatty acids	-	1.19955	0.0159802	0.0391485	3.66961	1.87563	up

## Sheet: 0h vs 8h
Formula	Compounds	Class I	Class II	CAS	VIP	p_value	FDR	Fold_Change	Log2FC	Type
C4H9NO2	γ-Aminobutyric acid*	Organic acids	Organic acids	56-12-2	1.26003	8.45523e-05	0.00353973	2.0406	1.029	up
C7H7NO	Benzamide	Phenolic acids	Phenolic acids	55-21-0	1.26708	0.0136273	0.0441668	12.3132	3.62214	up
C8H11N	Phenethylamine	Alkaloids	Alkaloids	64-04-0	1.271	0.00454606	0.0250322	12.1392	3.6016	up
C8H10O	2-Phenylethanol	Phenolic acids	Phenolic acids	60-12-8	1.26806	0.0044818	0.0250322	8.56763	3.0989	up
C5H9NO3	Trans-4-Hydroxy-L-proline	Amino acids and derivatives	Amino acids and derivatives	51-35-4	1.25834	2.08166e-05	0.00157707	6.07459	2.60279	up
C5H9NO3	cis-4-Hydroxy-D-proline	Amino acids and derivatives	Amino acids and derivatives	2584-71-6	1.27301	0.00140793	0.0129712	0.000124771	-12.9684	down
C4H8N2O3	L-Asparagine	Amino acids and derivatives	Amino acids and derivatives	70-47-3	1.23121	0.000572038	0.00849519	2.99687	1.58346	up
C5H5N5	2-Aminopurine	Nucleotides and derivatives	Nucleotides and derivatives	452-06-2	1.27292	0.00304616	0.0199403	0.000510793	-10.935	down
C8H11NO	L-Tyramine	Amino acids and derivatives	Amino acids and derivatives	51-67-2	1.2707	0.039163	0.0848957	475.874	8.89444	up
C9H8O2	Cinnamic acid	Phenolic acids	Phenolic acids	140-10-3	1.24307	0.0100684	0.0382237	3.18245	1.67014	up
C9H8O2	p-Coumaraldehyde	Phenolic acids	Phenolic acids	2538-87-6	1.14445	0.0981865	0.165586	3.05515	1.61124	up
C5H11NO2S	L-Methionine	Amino acids and derivatives	Amino acids and derivatives	63-68-3	1.05993	0.0240765	0.0630424	0.28322	-1.82001	down
C9H10O2	p-Coumaryl alcohol	Phenolic acids	Phenolic acids	3690-05-9	1.20077	0.00746277	0.0322846	2.57471	1.36441	up
C8H8O3	o-Anisic acid	Phenolic acids	Phenolic acids	579-75-9	1.26034	0.00251998	0.0180387	2.15042	1.10462	up
C8H8O3	Vanillin	Phenolic acids	Phenolic acids	121-33-5	1.27065	0.00205525	0.0161268	3.74282	1.90413	up
C7H6O4	2,5-Dihydroxybenzoic acid*	Phenolic acids	Phenolic acids	490-79-9	1.21501	0.0534378	0.103576	3.70477	1.88938	up
C7H6O4	2,3-Dihydroxybenzoic Acid*	Organic acids	Organic acids	303-38-8	1.23722	0.000306973	0.00613954	3.9881	1.9957	up
C6H10O5	3-Hydroxy-3-methylpentane-1,5-dioic acid	Amino acids and derivatives	Amino acids and derivatives	503-49-1	1.24043	0.0187845	0.0538064	2.33097	1.22093	up
C10H10O2	Methyl Cinnamate	Phenolic acids	Phenolic acids	103-26-4	1.25976	0.0286894	0.0692864	20.3529	4.34716	up
C8H7NO3	2-(Formylamino)benzoic acid	Phenolic acids	Phenolic acids	3342-77-6	1.08847	0.0108746	0.0394898	2.98629	1.57835	up
C8H9NO3	2-Amino-3-methoxybenzoic acid*	Phenolic acids	Phenolic acids	3177-80-8	1.16321	0.0223074	0.0595063	0.484424	-1.04566	down
C7H8O5	3-Dehydroshikimic acid	Organic acids	Organic acids	2922-42-1	1.26415	0.00217229	0.0166264	17.1224	4.09782	up
C10H10O3	p-Coumaric acid methyl ester	Phenolic acids	Phenolic acids	3943-97-3	1.27304	0.000496397	0.00783993	0.000253709	-11.9445	down
C10H10O3	Coniferaldehyde	Phenolic acids	Phenolic acids	20649-42-7	1.27305	0.000716673	0.00938275	4322.44	12.0776	up
C9H8O4	Caffeic acid	Phenolic acids	Phenolic acids	331-39-5	1.03541	0.0012806	0.0124921	20.4087	4.35111	up
C10H12O3	4-Methoxyphenylpropionic acid	Phenolic acids	Phenolic acids	-	1.15952	0.0174712	0.0515842	2.09802	1.06903	up
C10H12O3	Coniferyl alcohol	Phenolic acids	Phenolic acids	458-35-5	1.00515	0.089707	0.154426	2.13163	1.09196	up
C11H18NO+	Candicine	Alkaloids	Phenolamine	6656-13-9	1.25607	0.0133052	0.0437448	2.94414	1.55784	up
C11H20O2	10-Undecenoic acid	Lipids	Free fatty acids	112-38-9	1.27103	5.62078e-05	0.00294351	0.199582	-2.32495	down
C9H16O4	Anchoic Acid	Organic acids	Organic acids	123-99-9	1.12807	0.0160008	0.0485389	2.02705	1.01938	up
C10H20O3	2,6-Dimethyl-7-octene-2,3,6-triol	Others	Saccharides and Alcohols	73815-21-1	1.02255	0.122142	0.194761	2.25209	1.17127	up
C7H14N2O4	2,6-Diaminooimelic acid	Amino acids and derivatives	Amino acids and derivatives	583-93-7	1.26732	0.000131439	0.00421877	2.48349	1.31237	up
C10H11NO3	N-Phenylacetylglycine	Amino acids and derivatives	Amino acids and derivatives	500-98-1	1.19081	0.0141501	0.0449821	2.8229	1.49718	up
C10H10O4	Isoferulic Acid*	Phenolic acids	Phenolic acids	537-73-5	1.226	0.0522724	0.102287	4.81206	2.26666	up
C12H18O2	Cinidilide	Others	Others	-	1.27299	0.00204775	0.0161268	0.000109634	-13.155	down
C9H18N2O3	Alanylleucine	Amino acids and derivatives	Amino acids and derivatives	1999-42-4	1.08615	0.0499545	0.0994094	2.12981	1.09072	up
C12H14O3	(E)-Ethyl p-methoxycinnamate	Phenolic acids	Phenolic acids	24393-56-4	1.27056	0.0590766	0.111539	1836.85	10.843	up
C12H18O3	Jasmonic acid	Organic acids	Organic acids	77026-92-7	1.07181	0.000163887	0.0045111	23.775	4.57137	up
C12H24O3	12-Hydroxydodecanoic acid	Lipids	Free fatty acids	505-95-3	1.2181	0.0403466	0.086519	2.11293	1.07925	up
C11H14N2O3	L-Glycyl-L-phenylalanine	Amino acids and derivatives	Amino acids and derivatives	721-66-4	1.20463	0.00385112	0.0232234	2.00052	1.00037	up
C15H14O2	Pinosylvin methyl ether	Others	Stilbene	35302-70-6	1.25547	0.0152722	0.0476945	3.21795	1.68614	up
C14H26O2	Myristoleic acid	Lipids	Free fatty acids	544-64-9	1.2109	0.0030777	0.0200151	0.479388	-1.06073	down
C9H13N3O4	2'-Deoxycytidine	Nucleotides and derivatives	Nucleotides and derivatives	951-77-9	1.22252	0.000882413	0.0100714	3.32564	1.73363	up
C16H16O2	Pinosylvin dimethyl ether	Others	Stilbene	-	1.1675	0.039958	0.0862433	4.06235	2.02231	up
C10H15N3O4	5-Methyl-2'-Deoxycytidine	Nucleotides and derivatives	Nucleotides and derivatives	838-07-3	1.27224	0.0161605	0.0488745	2208.44	11.1088	up
C10H14N2O5	Thymidine	Nucleotides and derivatives	Nucleotides and derivatives	50-89-5	1.27302	0.00179513	0.0157286	3508.56	11.7767	up
C10H13N5O3	2'-Deoxyadenosine	Nucleotides and derivatives	Nucleotides and derivatives	958-09-8	1.26883	9.24953e-05	0.00353973	3.59852	1.8474	up
C10H12N4O4	2'-Deoxyinosine	Nucleotides and derivatives	Nucleotides and derivatives	890-38-0	1.27245	0.010921	0.0395143	1813.48	10.8245	up
C6H13O9P	D-Glucose 6-phosphate	Others	Saccharides and Alcohols	56-73-5	1.23179	0.0191327	0.0542365	2.04856	1.03461	up
C13H16N2O4	Phenylacetyl-L-glutamine	Amino acids and derivatives	Amino acids and derivatives	28047-15-6	1.20895	0.0172817	0.0511766	0.282695	-1.82268	down
C10H13N5O4	Adenosine	Nucleotides and derivatives	Nucleotides and derivatives	58-61-7	1.26747	2.03967e-05	0.00157707	0.451701	-1.14656	down
C10H13N5O4	2'-Deoxyguanosine	Nucleotides and derivatives	Nucleotides and derivatives	961-07-9	1.25428	0.000876405	0.0100714	3.79699	1.92486	up
C16H14O4	Cardamonin	Flavonoids	Chalcones	18956-16-6	1.21301	0.00596251	0.0283861	0.410492	-1.28457	down
C15H12O5	Naringenin chalcone	Flavonoids	Chalcones	73692-50-9	1.24535	0.000532235	0.00827459	2.72532	1.44642	up
C15H12O5	Pinobanksin	Flavonoids	Flavanonols	548-82-3	1.24133	0.0188728	0.0538064	2.49661	1.31997	up
C15H12O5	Butin	Flavonoids	Flavanones	492-14-8	1.25381	0.0196562	0.0547842	3.86541	1.95062	up
C16H32O3	2-Hydroxyhexadecanoic acid	Organic acids	Organic acids	764-67-0	1.2709	0.000308519	0.00613954	2.90428	1.53818	up
C15H14O5	Phloretin	Flavonoids	Chalcones	60-82-2	1.15628	0.00320515	0.0204431	3.95678	1.98433	up
C17H22O3	Podocarpic acid	Terpenoids	Ditepenoids	5947-49-9	1.23356	0.045752	0.0929046	5.47667	2.4533	up
C18H28O2	Stearidonic acid	Lipids	Free fatty acids	20290-75-9	1.27297	0.00188644	0.0157286	0.000997245	-9.96976	down
C18H34O2	11-Octadecanoic acid(Vaccenic acid)	Lipids	Free fatty acids	506-17-2	1.26888	0.00180595	0.0157286	2.92468	1.54828	up
C18H34O2	Elaidic Acid	Lipids	Free fatty acids	112-79-8	1.26065	0.013323	0.0437448	2.95677	1.56402	up
C18H34O2	Petroselinic acid	Lipids	Free fatty acids	593-39-5	1.27003	0.00150759	0.0136368	2.96575	1.5684	up
C10H12N4O6	Xanthosine	Nucleotides and derivatives	Nucleotides and derivatives	146-80-5	1.25135	0.000621435	0.00896127	2.01655	1.01189	up
C16H14O5	8-Demethylfarrerol	Flavonoids	Flavanones	-	1.16796	0.0947378	0.161135	2.51833	1.33247	up
C20H30O	Retinol (Vitamin A1)	Others	Vitamin	68-26-8	1.27297	0.00244183	0.0177345	0.00023864	-12.0329	down
C20H30O	Ferruginol	Terpenoids	Ditepenoids	514-62-5	1.27283	2.31948e-08	2.30788e-05	2.35604	1.23636	up
C18H38O2	1,18-Octadecanediol	Lipids	Free fatty acids	3155-43-9	1.21326	0.01117	0.0398504	0.476635	-1.06904	down
C15H12O6	Eriodictyol (5,7,3',4'-Tetrahydroxyflavanone)	Flavonoids	Flavanones	552-58-9	1.27169	0.00327138	0.0206014	12.858	3.6846	up
C15H12O6	Aromadendrin (Dihydrokaempferol)	Flavonoids	Flavanonols	480-20-6	1.23802	0.0176951	0.0517614	2.51864	1.33264	up
C12H16O8	Phloroglucinol-1-O-β-D-glucopyranoside	Phenolic acids	Phenolic acids	-	1.24049	0.00105164	0.0109947	2.82866	1.50012	up
C16H32O4	10,16-Dihydroxypalmitic acid	Lipids	Free fatty acids	3233-90-7	1.23187	0.00109417	0.0109947	2.46988	1.30444	up
C16H32O4	9,16-Dihydroxypalmitic acid	Lipids	Free fatty acids	38076-49-2	1.26003	0.000669058	0.00899611	2.42371	1.27721	up
C19H16O3	1,7-Bis-(4-hydroxyphenyl)-2,4,6-heptatrienone	Phenolic acids	Phenolic acids	-	1.12245	0.0616641	0.115985	3.0332	1.60084	up
C18H28O3	12-Oxo-phytodienoic acid	Lipids	Free fatty acids	85551-10-6	1.18434	0.00658878	0.0303511	2.91207	1.54204	up
C18H32O3	15(R)-Hydroxylinoleic Acid	Lipids	Free fatty acids	177931-23-6	1.26353	0.00316741	0.0203327	5.94892	2.57263	up
C18H32O3	9-Oxo-12Z-Octadecenoic acid	Lipids	Free fatty acids	112543-32-5	1.27285	0.0080476	0.0336444	8028.26	12.9709	up
C18H32O3	9(10)-EpOME;(9R,10S)-(12Z)-9,10-Epoxyoctadecenoic acid*	Lipids	Free fatty acids	16833-56-0	1.26144	0.0126891	0.0427988	3.22374	1.68874	up
C18H36O3	2R-Hydroxyoctadecanoic Acid	Lipids	Free fatty acids	26633-48-7	1.26111	0.000840665	0.00995787	2.68249	1.42357	up
C16H14O6	Hesperetin	Flavonoids	Flavanones	520-33-2	1.16164	0.0339632	0.0769782	2.27211	1.18403	up
C20H30O2	Abietic acid	Terpenoids	Ditepenoids	514-10-3	1.27288	0.000145745	0.00439443	13.2536	3.72831	up
C20H30O2	Communic Acid	Terpenoids	Ditepenoids	2761-77-5	1.27292	1.79758e-05	0.00157707	18.569	4.21482	up
C15H12O7	Dihydroquercetin(Taxifolin)	Flavonoids	Flavanonols	480-18-2	1.27299	0.000816419	0.00978719	140.17	7.13103	up
C15H12O7	5,7,3',4',5'-Pentahydroxydihydroflavone	Flavonoids	Flavanones	-	1.27195	0.0428707	0.0894263	60682.2	15.889	up
C10H17N3O6S	Glutathione reduced form	Amino acids and derivatives	Amino acids and derivatives	70-18-8	1.25005	0.00528266	0.0266815	0.18091	-2.46666	down
C18H32O4	13S-Hydroperoxy-9Z,11E-octadecadienoic acid	Lipids	Free fatty acids	33964-75-9	1.26641	0.0108386	0.0394898	11.933	3.57688	up
C18H32O4	7S,8S-DiHODE; (9Z,12Z)-(7S,8S)-Dihydroxyoctadeca-9,12-dienoic acid*	Lipids	Free fatty acids	143288-65-7	1.27145	6.84156e-05	0.00340368	2.78267	1.47647	up
C18H32O4	9-Hydroxy-12-oxo-10-octadecenoic acid	Lipids	Free fatty acids	-	1.27242	0.0116188	0.0402666	543.189	9.08531	up
C17H16O6	Persicogenin (5,3'-dihydroxy-7,4'-dimethoxyflavanone)	Flavonoids	Flavanones	28590-40-1	1.2002	0.0577332	0.110047	2.95816	1.5647	up
C20H30O3	12-Hydroxyabietic Acid	Terpenoids	Ditepenoids	3484-61-5	1.23784	0.000812139	0.00978719	2.9542	1.56277	up
C15H12O8	Dihydromyricetin (Ampelopsin)	Flavonoids	Flavanonols	27200-12-0	1.10354	0.00726967	0.0320094	383.17	8.58184	up
C16H16O7	Trans-5-O-(p-Coumaroyl)shikimate	Phenolic acids	Phenolic acids	-	1.27283	0.00552687	0.0272239	3324.07	11.6987	up
C18H29NO4	(-)-Jasmonoyl-L-Isoleucine	Organic acids	Organic acids	120330-93-0	1.27295	0.00271599	0.0188389	6894.19	12.7512	up
C20H20O4	1-(4-Hydroxyphenyl)-7-(3-methoxy-4-hydroxyphenyl)-4,6-heptadiene-3-one	Phenolic acids	Phenolic acids	-	1.27304	0.000638483	0.00899611	12067.8	13.5589	up
C15H20O8	Demethyl coniferin	Phenolic acids	Phenolic acids	-	1.27166	0.000323488	0.00631119	0.495024	-1.01443	down
C18H32O5	9,12,13-Trihydroxy-10,15-octadecadienoic acid	Lipids	Free fatty acids	-	1.26126	0.00829447	0.0341033	4.26443	2.09235	up
C17H14O7	Rhamnazin (3,4',5-Trihydroxy-3',7-dimethoxyflavone)	Flavonoids	Flavonols	552-54-5	1.18924	0.00738601	0.0322211	0.490483	-1.02773	down
C18H34O5	9,10,11-Trihydroxy-12-octadecenoic acid	Lipids	Free fatty acids	61911-67-9	1.24491	0.0308363	0.0720238	6.43634	2.68624	up
C18H34O5	9,10,13-Trihydroxy-11-Octadecenoic Acid	Lipids	Free fatty acids	29907-57-1	1.26406	0.0040529	0.0237214	6.36124	2.66931	up
C14H21NO8	Pyridoxine-5'-O-glucoside	Others	Vitamin	-	1.2697	0.000389947	0.00668961	0.474907	-1.07428	down
C16H12O8	Mearnsetin	Flavonoids	Flavones	16805-10-0	1.24154	0.0101348	0.0382237	0.499657	-1.00099	down
C16H28O7	(3R,4R)-p-Menth-1-ene-3,4-diol-3-O-β-D-glucoside	Others	Others	-	1.2537	0.000411991	0.00683219	0.477243	-1.0672	down
C20H30O4	20-Carboxyarachidonic Acid	Lipids	Free fatty acids	79551-84-1	1.23603	0.0101166	0.0382237	2.81631	1.49381	up
C16H18O8	1-O-p-Coumaroylquinic acid	Phenolic acids	Phenolic acids	-	1.2614	0.00778642	0.0332173	9.9796	3.31898	up
C16H18O8	3-O-p-Coumaroylquinic acid*	Phenolic acids	Phenolic acids	87099-71-6	1.03893	0.0256284	0.0652181	3.37518	1.75496	up
C15H18O9	Grevilloside Q	Others	Others	1708967-64-9	1.26837	0.000881881	0.0100714	2.32193	1.21533	up
C15H18O9	6-O-Caffeoyl-D-glucose	Phenolic acids	Phenolic acids	-	1.25646	0.000144778	0.00439443	2.03617	1.02586	up
C19H18O6	5,6,7,4'-Tetramethoxyflavone	Flavonoids	Flavones	1168-42-9	1.25245	0.0118309	0.0403142	0.460523	-1.11866	down
C18H16O7	Eupatorin; 3',5-Dihydroxy-4',6,7-Trimethoxyflavone	Flavonoids	Flavones	855-96-9	1.24649	0.00035002	0.00645655	0.468412	-1.09415	down
C14H18O10	Methyl 6-O-galloyl-glucoside	Phenolic acids	Phenolic acids	-	1.27286	0.00483435	0.0255089	0.000453317	-11.1072	down
C21H30O4	Pinusolide	Terpenoids	Ditepenoids	31685-80-0	1.27234	0.011606	0.0402666	0.00113837	-9.77881	down
C21H34O4	1-Stearidonoyl-Glycerol	Lipids	Glycerol ester	-	1.03522	0.0357543	0.0795874	0.457313	-1.12875	down
C21H20O5	1-Methoxyphaseollin	Lignans and Coumarins	Coumarins	157226-48-7	1.27293	0.00612543	0.0287491	189378	17.5309	up
C16H18O9	1-Caffeoylquinic acid	Phenolic acids	Phenolic acids	1241-87-8	1.13719	0.0106092	0.0390156	2.13581	1.09478	up
C20H20O6	6,7-Dimethoxy-2-[2-(3'-Hydroxy-4'-Methoxyphenyl)Ethyl]Chromone	Others	Others	-	1.27234	0.0292299	0.0699128	18747.4	14.1944	up
C20H22O6	sanshodiol	Lignans and Coumarins	Lignans	-	1.26694	0.00358383	0.0219374	13.5313	3.75822	up
C20H22O6	Matairesinol	Lignans and Coumarins	Lignans	580-72-3	1.26587	0.0140435	0.0449301	14.6631	3.87412	up
C20H22O6	Pinoresinol	Lignans and Coumarins	Lignans	487-36-5	1.25736	0.0310011	0.0722392	8.20457	3.03643	up
C20H22O6	Epipinoresinol	Lignans and Coumarins	Lignans	24404-50-0	1.25696	0.0349875	0.0784994	8.98205	3.16704	up
C20H22O6	Dehydrodiconiferyl alcohol	Phenolic acids	Phenolic acids	97465-82-2	1.17807	0.018309	0.0528047	3.42746	1.77714	up
C20H24O6	Lariciresinol	Lignans and Coumarins	Lignans	27003-73-2	1.2716	0.0296081	0.0703107	3947.81	11.9468	up
C20H24O6	Isolariciresinol	Lignans and Coumarins	Lignans	548-29-8	1.25994	0.00354056	0.0219374	4.03249	2.01167	up
C17H20O9	3-O-Feruloyl quinic acid	Phenolic acids	Phenolic acids	1899-29-2	1.26807	0.00619907	0.0289581	5.91323	2.56395	up
C19H30O7	3-Oxo-α-ionol-β-D-glucoside	Others	Others	-	1.22874	0.00131434	0.0125233	0.414157	-1.27175	down
C20H20O7	4-Ketopinoresinol	Others	Others	-	1.27135	0.000558573	0.00849519	2.67989	1.42218	up
C19H18O8	5,4'-Dihydroxy-3,6,7,3'-tetramethoxyflavone	Flavonoids	Flavones	130252-52-7	1.25502	0.00495715	0.0255089	0.369177	-1.43762	down
C20H22O7	Nortrachelogenin	Lignans and Coumarins	Lignans	34444-37-6	1.25146	0.0552186	0.105862	11.1244	3.47565	up
C20H22O7	Isohydroxymatairesinol	Lignans and Coumarins	Lignans	-	1.12655	0.0172687	0.0511766	2.16938	1.11728	up
C20H22O7	Forsythialan A	Lignans and Coumarins	Lignans	1019859-20-1	1.26817	0.00899405	0.0353718	28.3409	4.82481	up
C20H22O7	Vladinol D	Lignans and Coumarins	Lignans	-	1.26868	0.0138769	0.0446846	29.0973	4.86281	up
C17H22O10	1-O-β-D-Glucopyranosyl sinapate	Phenolic acids	Phenolic acids	78185-48-5	1.2128	0.00176074	0.0157286	0.3998	-1.32265	down
C19H30O8	Citroside A	Terpenoids	Terpene	120330-44-1	1.26904	0.00357617	0.0219374	0.347864	-1.52341	down
C20H22O9	2,3,5,4'-Tetrahydroxystilbene-2-O-glucoside	Others	Stilbene	82373-94-2	1.26457	0.00632343	0.0292642	2.79633	1.48354	up
C20H22O9	2,4,6,4'-Tetrahydroxy-stilbene-2-O-D-glucoside	Others	Stilbene	-	1.23445	0.00394333	0.0236362	2.84524	1.50855	up
C21H22O9	Pinocembrin-7-O-glucoside (Pinocembroside)	Flavonoids	Flavones	75829-43-5	1.26533	0.000245235	0.00554662	0.445536	-1.16639	down
C19H40NO7P	LysoPE 14:0(2n isomer)*	Lipids	LPE	-	1.21956	0.00195718	0.0159623	3.22938	1.69126	up
C21H20O10	Apigenin-6-C-glucoside (Isovitexin)	Flavonoids	Flavonoid carbonoside	29702-25-8	1.09777	0.0447978	0.091923	2.27283	1.18449	up
C19H28O11	Osmanthuside H [2-(4-Hydroxyphenyl)ethyl-β-D-apiosyl-(1→6)-β-D-glucoside]	Phenolic acids	Phenolic acids	-	1.22418	0.0259401	0.0656754	0.483281	-1.04907	down
C20H42NO7P	LysoPE 15:0(2n isomer)*	Lipids	LPE	-	1.27306	5.1994e-06	0.00111865	1202.63	10.232	up
C21H44NO7P	LysoPE 16:0(2n isomer)	Lipids	LPE	-	1.06938	0.044845	0.091923	2.18491	1.12757	up
C21H44NO7P	LysoPE 16:0	Lipids	LPE	53862-35-4	1.27271	4.50793e-06	0.00111865	2.34085	1.22703	up
C22H18O11	Caffeoyl-p-coumaroyltartaric acid	Phenolic acids	Phenolic acids	-	1.24083	0.0320314	0.0742921	0.151147	-2.72598	down
C23H24O10	6,4'-Dimethoxyisoflavone-7-O-glucoside (Wistin)	Flavonoids	Isoflavones	19046-26-5	1.25412	0.000167749	0.0045111	0.450149	-1.15152	down
C21H18O12	Luteolin-7-O-glucuronide	Flavonoids	Flavones	29741-10-4	1.27252	0.013926	0.0446979	2161.04	11.0775	up
C22H22O11	Pratensein-7-O-glucoside	Flavonoids	Isoflavones	36191-03-4	1.24901	0.00814964	0.0339284	2.17066	1.11814	up
C22H46NO7P	LysoPE 17:0	Lipids	LPE	-	1.27047	8.03396e-05	0.00353973	2.73132	1.4496	up
C20H22O11S	Resveratrol-3-O-(6''-sulfonyl)glucoside	Others	Stilbene	-	1.24661	0.0172739	0.0511766	2.17362	1.1201	up
C23H42NO7P	LysoPE 18:3	Lipids	LPE	-	1.25662	0.000166128	0.0045111	2.25236	1.17144	up
C23H24O11	Cirsimaritin-8-C-glucoside	Flavonoids	Flavonoid carbonoside	-	1.27271	0.00731268	0.0320534	1849.89	10.8532	up
C23H44NO7P	LysoPE 18:2	Lipids	LPE	-	1.27062	2.21899e-05	0.00157707	3.16677	1.66301	up
C22H22O12	Limocitrin-3-O-arabinoside	Flavonoids	Flavones	-	1.21815	0.0225385	0.0599622	2.05454	1.03882	up
C23H46NO7P	LysoPE 18:1	Lipids	LPE	89576-29-4	1.26536	0.00065939	0.00899611	2.6599	1.41137	up
C23H48NO7P	LysoPE 18:0	Lipids	LPE	69747-55-3	1.26049	0.00359377	0.0219374	3.37771	1.75605	up
C21H22O13	Dihydromyricetin-3-O-glucoside	Flavonoids	Flavanonols	-	1.25588	0.00532287	0.0267488	6.36806	2.67085	up
C25H22O10	Silibinin	Flavonoids	Flavanonols	22888-70-6	1.25959	0.0109672	0.0395375	24.9175	4.63909	up
C21H26O13	4-Hydroxycoumarin di-glucoside	Lignans and Coumarins	Coumarins	-	1.24371	0.0279162	0.0689245	0.302188	-1.72648	down
C30H46O5	Quillaic acid	Phenolic acids	Phenolic acids	631-01-6	1.27025	0.0028712	0.0194343	12.7531	3.67278	up
C30H48O5	Madasiatic acid	Terpenoids	Triterpene	26532-66-1	1.24276	1.86376e-05	0.00157707	0.100114	-3.32029	down
C30H48O5	2α,3α,23-trihydroxyolean-12-en-28-oic acid	Terpenoids	Triterpene	-	1.25473	1.20853e-05	0.00153607	0.101553	-3.29969	down
C22H34O12	3-Hydroxy-4-isopropylbenzylalcohol-3-O-sophoroside	Phenolic acids	Phenolic acids	-	1.19236	0.00262181	0.0183711	0.326781	-1.6136	down
C22H28O13	5-O-p-Coumaroylquinic acid O-glucoside	Phenolic acids	Phenolic acids	-	1.26172	0.00186579	0.0157286	3.34354	1.74138	up
C25H44NO7P	LysoPE 20:4(2n isomer)	Lipids	LPE	-	1.08084	0.0286253	0.0692864	2.08183	1.05785	up
C24H24O12	Chrysoeriol-7-O-(6''-acetyl)glucoside	Flavonoids	Flavones	-	1.20997	0.00823133	0.0339841	0.473769	-1.07774	down
C25H31NO10	Cimicifugamide	Alkaloids	Phenolamine	-	1.23091	0.0216701	0.0584329	0.43237	-1.20966	down
C23H24O13	Limocitrin-7-O-glucoside	Flavonoids	Flavonols	-	1.23446	0.00110499	0.0109947	0.37229	-1.4255	down
C28H34O9	Nomilin	Terpenoids	Triterpene	1063-77-0	1.21293	0.0402715	0.086519	3.59794	1.84717	up
C27H48O9	2-Linoleoylglycerol-1-O-glucoside*	Lipids	Glycerol ester	-	1.14708	0.0107914	0.0394758	2.3159	1.21157	up
C26H50NO7P	LysoPC 18:2(2n isomer)	Lipids	LPC	-	1.27076	0.000910608	0.0100714	2.43679	1.28498	up
C26H32O11	Matairesinol-4'-O-glucoside (Matairesinoside)	Lignans and Coumarins	Lignans	23202-85-9	1.26454	0.00543697	0.0269637	4.52128	2.17673	up
C26H52NO7P	LysoPC 18:1(2n isomer)	Lipids	LPC	-	1.27047	3.88641e-06	0.00111865	2.02529	1.01813	up
C27H52NO7P	LysoPC 19:2(2n isomer)*	Lipids	LPC	-	1.27299	0.00229136	0.0174038	1648.11	10.6866	up
C25H28O13	5,4'-Dihydroxy-3,6,7,3'-tetramethoxyflavone-4'-O-glucoside	Flavonoids	Flavones	23279-19-8	1.11887	0.0746588	0.134241	0.437026	-1.19421	down
C25H28O13	Syringic acid-4-O-(6''-feruloyl)glucoside	Phenolic acids	Phenolic acids	-	1.25821	0.000108419	0.00371988	0.458799	-1.12407	down
C27H56NO7P	LysoPC 19:0	Lipids	LPC	108273-88-7	1.25868	0.0138142	0.0446271	16.6535	4.05775	up
C25H26O14	Syringetin-3-O-(6''-Acetyl)glucoside	Flavonoids	Flavonols	-	1.25592	0.000153929	0.0045047	2.23154	1.15804	up
C30H34O10	Lappaol C	Lignans and Coumarins	Lignans	64855-00-1	1.26827	0.0143266	0.0451106	13.6039	3.76594	up
C30H26O11	Epicatechin-epiafzelechin	Flavonoids	Flavanols	-	1.17551	0.0118234	0.0403142	0.403869	-1.30804	down
C30H26O12	Apigenin-7-O-(6''-p-Coumaryl)glucoside	Flavonoids	Flavones	-	1.27231	0.0226695	0.0599897	0.000214577	-12.1862	down
C27H30O14	Apigenin-7-O-rutinoside (Isorhoifolin)	Flavonoids	Flavones	552-57-8	1.27304	0.000656435	0.00899611	0.000263801	-11.8883	down
C27H26O15	3-Hydroxy-5-Methylphenol-1-O-(6'-Digalloyl)Glucoside	Phenolic acids	Phenolic acids	-	1.26313	0.00794155	0.0334824	0.341663	-1.54936	down
C28H26O15	"""Eriodictyol-7-O-(6""""-O-galloyl)glucoside"""	Flavonoids	Flavanones	-	1.11968	0.0355529	0.0793165	0.379807	-1.39666	down
C30H26O14	Gallocatechin-(4α→8)-gallocatechin	Flavonoids	Flavanols	-	1.24546	0.00628335	0.0292146	0.395583	-1.33795	down
C27H30O16	Quercetin-3-O-rutinoside (Rutin)	Flavonoids	Flavonols	153-18-4	1.19741	0.0795689	0.139909	0.283252	-1.81984	down
C27H30O16	Luteolin-8-C-glucoside-7-O-glucoside	Flavonoids	Flavonoid carbonoside	-	1.25235	0.0102003	0.0382237	0.397972	-1.32926	down
C27H30O16	Orientin-2''-O-galactoside	Flavonoids	Flavonoid carbonoside	-	1.23463	0.00585453	0.0281233	0.452978	-1.14249	down
C27H30O16	Quercetin-3-O-robinobioside	Flavonoids	Flavonols	52525-35-6	1.22082	0.0195416	0.0547717	0.374767	-1.41594	down
C28H34O15	4-O-(6'-O-Glucosylcaffeoylglucosyl)-4-hydroxybenzyl alcohol	Phenolic acids	Phenolic acids	-	1.25772	0.011736	0.0402666	0.435509	-1.19923	down
C27H32O16	Eriodictyol-8-C-glucoside-4'-O-glucoside	Flavonoids	Flavanones	-	1.2027	0.00455359	0.0250322	0.439648	-1.18558	down
C28H32O16	Isorhamnetin-3-O-glucoside-7-O-rhamnoside	Flavonoids	Flavonols	-	1.26111	9.06832e-05	0.00353973	0.437835	-1.19154	down
C28H32O16	Isorhamnetin-3-O-galactoide-7-O-rhamnoside	Flavonoids	Flavonols	-	1.25491	0.00108477	0.0109947	0.342751	-1.54477	down
C28H32O16	Sexangularetin-3-O-glucoside-7-O-rhamnoside	Flavonoids	Flavonols	-	1.27295	0.00208414	0.0162009	2682.19	11.3892	up
C30H27O15+	Delphinidin-3-O-(6''-O-caffeoyl)glucoside	Flavonoids	Anthocyanidins	-	1.2384	0.00584716	0.0281233	0.494958	-1.01462	down
C32H30O14	Chrysoeriol-7-O-(6''-feruloyl)glucoside	Flavonoids	Flavones	-	1.26802	0.00400936	0.0237214	2.41188	1.27016	up
C28H32O17	Isorhamnetin-3,7-O-diglucoside	Flavonoids	Flavonols	6758-51-6	1.26385	0.00491255	0.0255089	0.36582	-1.45079	down
C28H32O17	Madreselvin A	Flavonoids	Flavones	188682-83-9	1.25871	0.00193383	0.0159022	0.423202	-1.24058	down
C28H32O17	Isorhamnetin-3-O-sophoroside	Flavonoids	Flavonols	-	1.2603	0.000126451	0.00419396	0.44456	-1.16955	down
C31H38O16	2'-Acetylacteoside	Phenolic acids	Phenolic acids	94492-24-7	1.12259	0.0671006	0.123183	0.295377	-1.75937	down
C29H34O18	Limocitrin-3,7-di-O-glucoside	Flavonoids	Flavonols	-	1.26762	3.93805e-05	0.00244898	0.203034	-2.30021	down
C29H34O18	Limocitrin-3-O-sophoroside	Flavonoids	Flavonols	-	1.2528	0.0181249	0.0525781	0.242256	-2.0454	down
C35H36O15	Licorice glycoside D2	Flavonoids	Flavanones	-	1.25342	0.000664536	0.00899611	3.90283	1.96452	up
C33H41O19+	Pelargonidin-3-O-rutinoside-5-O-glucoside	Flavonoids	Anthocyanidins	-	1.22729	0.00715487	0.0317817	2.79796	1.48437	up
C60H50O24	Cinnamtannin A2	Tannins	Tannin	86631-38-1	1.00919	0.0715624	0.129935	2.21193	1.1453	up

## Sheet: 2h vs LCC2h
Formula	Compounds	Class I	Class II	CAS	VIP	p_value	FDR	Fold_Change	Log2FC	Type
C4H9NO2	N,N-Dimethylglycine*	Amino acids and derivatives	Amino acids and derivatives	1118-68-9	1.18481	0.00709137	0.0215942	0.485607	-1.04214	down
C4H9NO2	γ-Aminobutyric acid*	Organic acids	Organic acids	56-12-2	1.1985	0.000140829	0.00260273	0.342756	-1.54475	down
C3H7NO3	L-Serine	Amino acids and derivatives	Amino acids and derivatives	56-45-1	1.19992	0.00270478	0.0118711	0.385292	-1.37598	down
C6H11NO2	L-Pipecolic Acid	Organic acids	Organic acids	3105-95-1	1.19696	0.000493254	0.00482615	0.474507	-1.0755	down
C5H9NO3	Trans-4-Hydroxy-L-proline	Amino acids and derivatives	Amino acids and derivatives	51-35-4	1.17611	0.00121601	0.00771923	0.401688	-1.31585	down
C5H9NO3	cis-4-Hydroxy-D-proline	Amino acids and derivatives	Amino acids and derivatives	2584-71-6	1.20427	0.0125432	0.0323465	2.05251e-05	-15.5722	down
C6H13NO2	L-Norleucine	Amino acids and derivatives	Amino acids and derivatives	327-57-1	1.19339	0.00597856	0.0193721	0.418437	-1.25692	down
C5H8O4	2-Methylsuccinic acid	Organic acids	Organic acids	498-21-5	1.18196	0.000844499	0.00633692	0.490629	-1.0273	down
C4H8N2O3	L-Asparagine	Amino acids and derivatives	Amino acids and derivatives	70-47-3	1.16956	0.00306527	0.012589	0.390821	-1.35542	down
C5H4N4O	Allopurinol	Nucleotides and derivatives	Nucleotides and derivatives	315-30-0	1.17267	0.0040853	0.0150448	0.49297	-1.02043	down
C8H11NO	L-Tyramine	Amino acids and derivatives	Amino acids and derivatives	51-67-2	1.2034	0.0230075	0.0483399	0.0011621	-9.74905	down
C6H11NO3	4-Acetamidobutyric acid	Organic acids	Organic acids	3025-96-5	1.13808	0.039003	0.0696333	2.3887	1.25623	up
C5H11N3O2	4-Guanidinobutyric acid	Organic acids	Organic acids	463-00-3	1.19982	8.91506e-05	0.00198288	2.15654	1.10872	up
C8H4O3	Phthalic anhydride	Phenolic acids	Phenolic acids	85-44-9	1.19186	0.000244086	0.00343096	0.458735	-1.12427	down
C9H8O2	p-Coumaraldehyde	Phenolic acids	Phenolic acids	2538-87-6	1.13605	0.0282219	0.0563309	0.286537	-1.80321	down
C5H11NO2S	L-Methionine	Amino acids and derivatives	Amino acids and derivatives	63-68-3	1.09245	0.013335	0.0333209	0.409173	-1.28922	down
C5H5N5O	Guanine	Nucleotides and derivatives	Nucleotides and derivatives	73-40-5	1.19276	0.00122802	0.00771923	2.09342	1.06586	up
C8H8O3	o-Anisic acid	Phenolic acids	Phenolic acids	579-75-9	1.08815	0.0249622	0.0517555	0.363379	-1.46045	down
C8H8O3	Vanillin	Phenolic acids	Phenolic acids	121-33-5	1.16006	0.0476671	0.081879	0.222678	-2.16697	down
C7H6O4	2,5-Dihydroxybenzoic acid*	Phenolic acids	Phenolic acids	490-79-9	1.18275	0.0219169	0.0468051	0.202951	-2.3008	down
C7H6O4	2,3-Dihydroxybenzoic Acid*	Organic acids	Organic acids	303-38-8	1.1902	0.00110231	0.007334	0.226617	-2.14167	down
C6H10O5	3-Hydroxy-3-methylpentane-1,5-dioic acid	Amino acids and derivatives	Amino acids and derivatives	503-49-1	1.18596	0.0123328	0.0322884	0.458163	-1.12607	down
C10H10O2	Methyl Cinnamate	Phenolic acids	Phenolic acids	103-26-4	1.18408	0.0711763	0.112395	0.0211136	-5.56568	down
C9H8O3	α-Hydroxycinnamic Acid*	Phenolic acids	Phenolic acids	5801-57-0	1.0437	0.13438	0.186785	0.44473	-1.169	down
C9H8O3	p-Coumaric acid	Phenolic acids	Phenolic acids	501-98-4	1.20414	0.013744	0.033868	0.000140371	-12.7985	down
C8H7NO3	2-(Formylamino)benzoic acid	Phenolic acids	Phenolic acids	3342-77-6	1.13632	0.00519741	0.0174079	0.360553	-1.47172	down
C8H11NO3	Pyridoxine	Others	Vitamin	65-23-6	1.19863	0.00349982	0.0137513	2.40563	1.26641	up
C7H8O5	3-Dehydroshikimic acid	Organic acids	Organic acids	2922-42-1	1.20218	0.000210929	0.00323857	0.0363573	-4.78161	down
C7H14N2O3	N-α-Acetyl-L-ornithine	Amino acids and derivatives	Amino acids and derivatives	6205-08-9	1.2004	0.00163396	0.0087439	11.5855	3.53425	up
C6H14N4O2	L-Arginine	Amino acids and derivatives	Amino acids and derivatives	74-79-3	1.20146	0.00381624	0.0144266	9.76416	3.2875	up
C10H10O3	p-Coumaric acid methyl ester	Phenolic acids	Phenolic acids	3943-97-3	1.20418	0.00934828	0.0268864	3526.04	11.7838	up
C10H10O3	Coniferaldehyde	Phenolic acids	Phenolic acids	20649-42-7	1.20435	0.0043591	0.0158192	0.000336017	-11.5392	down
C9H8O4	Caffeic acid	Phenolic acids	Phenolic acids	331-39-5	1.14651	0.078263	0.121283	0.172551	-2.5349	down
C10H12O3	4-Methoxyphenylpropionic acid	Phenolic acids	Phenolic acids	-	1.02378	0.132724	0.18474	0.262923	-1.92729	down
C10H12O3	Coniferyl alcohol	Phenolic acids	Phenolic acids	458-35-5	1.09905	0.0176401	0.0406578	0.448714	-1.15613	down
C11H18NO+	Candicine	Alkaloids	Phenolamine	6656-13-9	1.20389	3.82211e-05	0.00161001	0.286775	-1.80201	down
C9H10O4	2,6-Dimethoxybenzoic acid	Phenolic acids	Phenolic acids	1466-76-8	1.15997	0.00296491	0.0124851	0.332794	-1.5873	down
C8H9NO4	4-Pyridoxic acid	Others	Vitamin	82-82-6	1.2044	0.000127279	0.00254049	5.48042	2.45429	up
C11H20O2	10-Undecenoic acid	Lipids	Free fatty acids	112-38-9	1.20345	4.20223e-05	0.00161001	5.22771	2.38618	up
C3H8NO6P	O-Phospho-L-serine	Amino acids and derivatives	Amino acids and derivatives	407-41-0	1.12487	0.0248863	0.0517428	2.81339	1.49231	up
C11H22O2	Undecylic Acid	Lipids	Free fatty acids	112-37-8	1.1659	0.00106541	0.00713608	0.474968	-1.0741	down
C9H16O4	Anchoic Acid	Organic acids	Organic acids	123-99-9	1.11467	0.00481204	0.0166751	0.400469	-1.32024	down
C8H16N2O3	N6-Acetyl-L-lysine	Amino acids and derivatives	Amino acids and derivatives	692-04-6	1.15658	0.0010119	0.00699848	0.418295	-1.25741	down
C8H16N2O3	L-Glycyl-L-isoleucine*	Amino acids and derivatives	Amino acids and derivatives	19461-38-2	1.16807	0.00281494	0.0120571	0.49634	-1.0106	down
C7H16N4O2	Arginine methyl ester	Amino acids and derivatives	Amino acids and derivatives	-	1.20071	0.00144341	0.00823158	23.2756	4.54074	up
C7H16N4O2	N-Monomethyl-L-arginine	Amino acids and derivatives	Amino acids and derivatives	17035-90-4	1.20289	0.00119468	0.00771923	19.8219	4.30902	up
C7H16N4O2	H-HomoArg-OH	Amino acids and derivatives	Amino acids and derivatives	156-86-5	1.19119	0.00171381	0.00892027	26.9421	4.75179	up
C10H20O3	2,6-Dimethyl-7-octene-2,3,6-triol	Others	Saccharides and Alcohols	73815-21-1	1.17811	0.000737353	0.0059345	0.427761	-1.22512	down
C10H8O4	6,7-Dihydroxy-4-methylcoumarin	Lignans and Coumarins	Coumarins	529-84-0	1.05113	0.0530073	0.0887326	2.29857	1.20074	up
C12H16O2	Senkyunolide A	Others	Others	63038-10-8	1.19615	0.000356057	0.00414191	2.47438	1.30707	up
C10H11NO3	N-Phenylacetylglycine	Amino acids and derivatives	Amino acids and derivatives	500-98-1	1.19796	0.000103901	0.00225421	0.416008	-1.26532	down
C10H10O4	Isoferulic Acid*	Phenolic acids	Phenolic acids	537-73-5	1.18048	0.0245918	0.0512372	0.37534	-1.41373	down
C12H18O2	Cinidilide	Others	Others	-	1.14871	0.00120566	0.00771923	3.10989	1.63686	up
C12H14O3	(E)-Ethyl p-methoxycinnamate	Phenolic acids	Phenolic acids	24393-56-4	1.20425	0.00632579	0.0200417	0.000618273	-10.6595	down
C11H13NO3	N-Acetyl-L-phenylalanine	Amino acids and derivatives	Amino acids and derivatives	2018-61-3	1.12697	0.00305366	0.012589	2.31463	1.21078	up
C12H18O3	Jasmonic acid	Organic acids	Organic acids	77026-92-7	1.19331	0.00386163	0.014543	0.24616	-2.02233	down
C11H14N2O3	L-Glycyl-L-phenylalanine	Amino acids and derivatives	Amino acids and derivatives	721-66-4	1.10039	0.0066537	0.0206223	0.445612	-1.16614	down
C11H13NO4	N-Acetyl-L-tyrosine	Amino acids and derivatives	Amino acids and derivatives	537-55-3	1.19211	0.00277756	0.012	2.62323	1.39134	up
C11H14O5	Genipin	Terpenoids	Monoterpenoids	6902-77-8	1.20268	0.000138833	0.00260273	0.341454	-1.55024	down
C9H13N3O4	2'-Deoxycytidine	Nucleotides and derivatives	Nucleotides and derivatives	951-77-9	1.01442	0.0259297	0.0530284	0.490387	-1.02801	down
C15H16O2	Dihydropinosylvin methyl ether	Others	Stilbene	17635-59-5	1.20441	0.00352973	0.0137604	4985.44	12.2835	up
C5H11O8P	Ribulose-5-phosphate	Others	Saccharides and Alcohols	4300-28-1	1.02883	0.0312522	0.059865	2.31091	1.20846	up
C10H22N2O4	Lysine butyrate	Amino acids and derivatives	Amino acids and derivatives	80407-71-2	1.11618	0.000803329	0.00633692	0.244092	-2.0345	down
C16H16O2	Pinosylvin dimethyl ether	Others	Stilbene	-	1.03276	0.108694	0.157212	2.56706	1.36011	up
C16H30O2	(7Z)-Hexadecenoic acid*	Lipids	Free fatty acids	2416-19-5	1.19855	0.00462536	0.0161969	0.476644	-1.06902	down
C16H30O2	Palmitoleic Acid	Lipids	Free fatty acids	373-49-9	1.18561	0.00904213	0.0262935	0.446822	-1.16223	down
C13H16N2O4	Phenylacetyl-L-glutamine	Amino acids and derivatives	Amino acids and derivatives	28047-15-6	1.15751	0.000567324	0.00514717	5.68058	2.50604	up
C15H20O4	Abscisic acid	Organic acids	Organic acids	21293-29-8	1.18032	0.0113263	0.0305952	0.434802	-1.20157	down
C10H13N5O4	2'-Deoxyguanosine	Nucleotides and derivatives	Nucleotides and derivatives	961-07-9	1.19741	0.00103736	0.00708081	0.46948	-1.09086	down
C16H14O4	Pinostrobin	Flavonoids	Flavanones	480-37-5	1.195	0.0104621	0.0289229	0.0153322	-6.02729	down
C15H12O5	Naringenin (5,7,4'-Trihydroxyflavanone)	Flavonoids	Flavanones	480-41-1	1.18846	0.0130672	0.032849	0.354154	-1.49755	down
C15H12O5	Naringenin chalcone	Flavonoids	Chalcones	73692-50-9	1.12785	0.0459665	0.0796434	0.387732	-1.36687	down
C15H12O5	Pinobanksin	Flavonoids	Flavanonols	548-82-3	1.1543	0.0155146	0.0372201	0.4189	-1.25532	down
C15H12O5	Butin	Flavonoids	Flavanones	492-14-8	1.09765	0.0811371	0.124577	0.314496	-1.66889	down
C15H14O5	Phloretin	Flavonoids	Chalcones	60-82-2	1.20098	0.00133057	0.00795155	0.295598	-1.75829	down
C18H28O2	Stearidonic acid	Lipids	Free fatty acids	20290-75-9	1.20427	0.00445654	0.0158278	1122.28	10.1322	up
C16H22O4	Diisobutyl phthalate*	Phenolic acids	Phenolic acids	84-69-5	1.19515	6.26647e-05	0.00183939	0.492221	-1.02262	down
C16H22O4	Dibutyl phthalate	Phenolic acids	Phenolic acids	84-74-2	1.20039	0.000258957	0.00352143	0.491022	-1.02614	down
C18H30O2	Octadeca-11E,13E,15Z-trienoic acid	Lipids	Glycerol ester	25575-00-2	1.19634	5.96386e-05	0.00180362	0.464564	-1.10605	down
C18H34O2	11-Octadecanoic acid(Vaccenic acid)	Lipids	Free fatty acids	506-17-2	1.20175	8.28994e-05	0.00193548	0.340921	-1.55249	down
C18H34O2	Elaidic Acid	Lipids	Free fatty acids	112-79-8	1.20199	0.000371192	0.00414815	0.344446	-1.53765	down
C18H34O2	Petroselinic acid	Lipids	Free fatty acids	593-39-5	1.2027	5.10187e-05	0.00168839	0.349759	-1.51557	down
C16H12O5	Izalpinin	Flavonoids	Flavonols	480-14-8	1.17886	0.00034185	0.00414191	4.20003	2.0704	up
C16H12O5	Oroxylin A (5,7-dihydroxy-6-methoxyflavone)	Flavonoids	Flavones	480-11-5	1.20098	0.00304163	0.012589	3.45471	1.78857	up
C16H12O5	Wogonin (5,7-Dihydroxy-8-Methoxyflavone)	Flavonoids	Flavones	632-85-9	1.19716	1.70219e-05	0.0015226	3.02402	1.59647	up
C16H12O5	Acacetin	Flavonoids	Flavones	480-44-4	1.20077	0.000843772	0.00633692	3.86434	1.95022	up
C16H12O5	Genkwanin (Apigenin 7-methyl ether)	Flavonoids	Flavones	437-64-9	1.19434	0.0126553	0.0323977	3.70456	1.8893	up
C12H15NO7	N-(beta-D-Glucosyl)nicotinate	Others	Vitamin	-	1.20056	0.00379767	0.0144109	2.66175	1.41238	up
C15H10O6	Kaempferol (3,5,7,4'-Tetrahydroxyflavone)	Flavonoids	Flavonols	520-18-3	1.18561	0.000203014	0.00323857	0.410466	-1.28467	down
C16H14O5	7-O-MethylNaringenin	Flavonoids	Flavanones	-	1.20451	0.000374082	0.00414815	0.000169271	-12.5284	down
C16H14O5	Isosakuranetin (5,7-Dihydroxy-4'-methoxyflavanone)	Flavonoids	Flavanones	480-43-3	1.19162	0.000621846	0.00544388	2.75185	1.4604	up
C16H14O5	8-Demethylfarrerol	Flavonoids	Flavanones	-	1.15003	0.037947	0.068483	0.374661	-1.41634	down
C16H30O4	Hexadecanedioic acid	Lipids	Free fatty acids	505-54-4	1.20335	0.000117393	0.0024408	0.488265	-1.03426	down
C20H30O	Retinol (Vitamin A1)	Others	Vitamin	68-26-8	1.20449	0.000731614	0.0059345	9028.85	13.1403	up
C15H12O6	Eriodictyol (5,7,3',4'-Tetrahydroxyflavanone)	Flavonoids	Flavanones	552-58-9	1.1985	0.0113429	0.0305952	0.102338	-3.28858	down
C15H12O6	Aromadendrin (Dihydrokaempferol)	Flavonoids	Flavanonols	480-20-6	1.15322	0.0213357	0.0462892	0.456041	-1.13276	down
C18H32O3	15(R)-Hydroxylinoleic Acid	Lipids	Free fatty acids	177931-23-6	1.20227	0.00257303	0.0116722	0.290973	-1.78105	down
C18H32O3	9-Oxo-12Z-Octadecenoic acid	Lipids	Free fatty acids	112543-32-5	1.20127	0.00023057	0.00335705	0.192035	-2.38056	down
C18H32O3	12,13-EODE*	Lipids	Free fatty acids	6799-85-5	1.19896	1.63806e-05	0.0015226	0.469537	-1.09069	down
C18H32O3	9(10)-EpOME;(9R,10S)-(12Z)-9,10-Epoxyoctadecenoic acid*	Lipids	Free fatty acids	16833-56-0	1.194	0.00130234	0.00787718	0.366106	-1.44967	down
C17H14O5	Melaleucin B	Lignans and Coumarins	Lignans	-	1.18171	0.000844046	0.00633692	2.54109	1.34545	up
C19H22O3	Acerogenin G	Phenolic acids	Phenolic acids	130233-83-9	1.18662	0.00809482	0.0241153	2.11252	1.07896	up
C18H34O3	Ricinoleic acid	Lipids	Free fatty acids	141-22-0	1.2031	3.37287e-05	0.00161001	0.466109	-1.10126	down
C20H42O	1-Eicosanol	Lipids	Free fatty acids	629-96-9	1.19984	3.6456e-05	0.00161001	0.490038	-1.02903	down
C17H16O5	Farrerol (6,8-Dimethyl-5,7,4'-trihydroxyflavanone)	Flavonoids	Flavanones	24211-30-1	1.19869	0.000515034	0.00489528	3.47174	1.79566	up
C18H36O3	2R-Hydroxyoctadecanoic Acid	Lipids	Free fatty acids	26633-48-7	1.20015	1.4743e-05	0.0015226	0.306142	-1.70773	down
C13H18O8	Salirepin	Phenolic acids	Phenolic acids	26652-12-0	1.17971	0.000380425	0.00417213	2.16297	1.11301	up
C13H18O8	3-methoxy-5-hydroxy-1-O-β-D-glucopyranoside	Phenolic acids	Phenolic acids	-	1.18674	0.00137379	0.00800862	2.37117	1.2456	up
C20H30O2	Abietic acid	Terpenoids	Ditepenoids	514-10-3	1.20426	0.000325383	0.00411054	0.0632349	-3.98314	down
C20H30O2	Communic Acid	Terpenoids	Ditepenoids	2761-77-5	1.20441	0.000418987	0.00431082	0.0393585	-4.66718	down
C15H12O7	Dihydroquercetin(Taxifolin)	Flavonoids	Flavanonols	480-18-2	1.20264	0.0136296	0.0337528	0.0105033	-6.57301	down
C15H12O7	5,7,3',4',5'-Pentahydroxydihydroflavone	Flavonoids	Flavanones	-	1.0521	0.0296848	0.058089	0.00750962	-7.05705	down
C14H17NO7	2-(D-Glucosyloxy)-4-hydroxybenzeneacetonitrile	Alkaloids	Phenolamine	-	1.18065	0.0301056	0.0586824	3.3689	1.75228	up
C12H17N5O5	N6-(2-Hydroxyethyl)adenosine	Nucleotides and derivatives	Nucleotides and derivatives	4338-48-1	1.18994	0.000136457	0.00260273	0.459826	-1.12084	down
C18H16O5	5,7,4'-Trimethoxyflavone	Flavonoids	Flavones	5631-70-9	1.04824	0.0105099	0.0289748	2.47239	1.3059	up
C18H32O4	13S-Hydroperoxy-9Z,11E-octadecadienoic acid	Lipids	Free fatty acids	33964-75-9	1.19475	0.000607504	0.00536539	0.146424	-2.77177	down
C18H32O4	9-Hydroxy-13-oxo-10-octadecenoic Acid*	Lipids	Free fatty acids	-	1.1925	0.000115868	0.0024408	0.336937	-1.56945	down
C18H32O4	7S,8S-DiHODE; (9Z,12Z)-(7S,8S)-Dihydroxyoctadeca-9,12-dienoic acid*	Lipids	Free fatty acids	143288-65-7	1.2037	9.57136e-06	0.00143745	0.215443	-2.21462	down
C18H32O4	9-Hydroxy-12-oxo-10-octadecenoic acid	Lipids	Free fatty acids	-	1.20402	0.00867338	0.0255283	0.00142539	-9.45443	down
C17H14O6	4',5-Dihydroxy-3',5'-dimethoxyflavone	Flavonoids	Flavones	-	1.19078	0.000184653	0.0030714	2.282	1.1903	up
C18H18O5	Methylfarrerol	Flavonoids	Flavanones	-	1.19975	0.000535758	0.00499707	2.13326	1.09306	up
C20H26O3	Ent-2-hydroxy-atis-1,16(17)-dien-3,14-dione	Terpenoids	Ditepenoids	-	1.19944	0.00230907	0.0107685	4.01813	2.00652	up
C18H34O4	12,13-DHOME; (9Z)-12,13-Dihydroxyoctadec-9-enoic acid	Lipids	Free fatty acids	263399-35-5	1.20306	8.33926e-05	0.00193548	0.302502	-1.72498	down
C20H28O3	Lambertianic acid	Terpenoids	Ditepenoids	-	1.18739	0.000986705	0.00688624	2.89406	1.53309	up
C15H12O8	Dihydromyricetin (Ampelopsin)	Flavonoids	Flavanonols	27200-12-0	1.19245	0.00758975	0.0229532	0.0177316	-5.81753	down
C11H19N3O6S	S-(methyl)glutathione	Amino acids and derivatives	Amino acids and derivatives	2922-56-7	1.19618	0.00526458	0.0175135	0.359489	-1.47598	down
C18H29NO4	(-)-Jasmonoyl-L-Isoleucine	Organic acids	Organic acids	120330-93-0	1.20037	0.0033267	0.0132063	0.293694	-1.76761	down
C20H20O4	1-(4-Hydroxyphenyl)-7-(3-methoxy-4-hydroxyphenyl)-4,6-heptadiene-3-one	Phenolic acids	Phenolic acids	-	1.20415	0.00958406	0.0272286	0.000311347	-11.6492	down
C15H20O8	Demethyl coniferin	Phenolic acids	Phenolic acids	-	1.1709	0.00906308	0.0262935	2.46584	1.30208	up
C16H24O7	3-Hydroxy-4-isopropylbenzylalcohol-3-O-glucoside	Phenolic acids	Phenolic acids	-	1.17055	0.000829482	0.00633692	2.2054	1.14104	up
C10H12N5O6P	Cyclic AMP	Nucleotides and derivatives	Nucleotides and derivatives	60-92-4	1.19367	0.00472125	0.0164748	0.461362	-1.11603	down
C17H14O7	4',5,7-Trihydroxy-3',6-dimethoxyflavone (Jaceosidin)	Flavonoids	Flavones	18085-97-7	1.18689	0.00399914	0.0148419	2.27071	1.18315	up
C17H14O7	Rhamnazin (3,4',5-Trihydroxy-3',7-dimethoxyflavone)	Flavonoids	Flavonols	552-54-5	1.15141	0.0173486	0.040265	2.04574	1.03262	up
C18H18O6	7-Hydroxy-2',5,8-Trimethoxyflavanone	Flavonoids	Flavanones	-	1.20398	0.0176919	0.0406832	5178.85	12.3384	up
C18H34O5	9,10,11-Trihydroxy-12-octadecenoic acid	Lipids	Free fatty acids	61911-67-9	1.10433	0.0541424	0.0902072	0.388836	-1.36276	down
C18H34O5	9,10,13-Trihydroxy-11-Octadecenoic Acid	Lipids	Free fatty acids	29907-57-1	1.20351	0.000170868	0.00289027	0.299827	-1.7378	down
C10H14N5O6P	2'-Deoxyadenosine-5'-monophosphate	Nucleotides and derivatives	Nucleotides and derivatives	653-63-4	1.20184	5.28806e-06	0.00136189	2.43751	1.28541	up
C14H21NO8	Pyridoxine-5'-O-glucoside	Others	Vitamin	-	1.19986	0.00172407	0.00892027	2.49553	1.31935	up
C16H12O8	Mearnsetin	Flavonoids	Flavones	16805-10-0	1.16007	0.00822545	0.0244316	2.40335	1.26505	up
C17H16O7	3,3',5-Trihydroxy-4',7-dimethoxyflavanone	Flavonoids	Flavanones	-	1.11066	0.0583426	0.0951404	2.08127	1.05747	up
C16H28O7	(3R,4R)-p-Menth-1-ene-3,4-diol-3-O-β-D-glucoside	Others	Others	-	1.19943	0.00396089	0.0148051	4.1726	2.06095	up
C19H14O6	O-Feruloyl 4-hydroxycoumarin	Lignans and Coumarins	Coumarins	-	1.12795	0.00351948	0.0137604	3.17418	1.66639	up
C16H18O8	1-O-p-Coumaroylquinic acid	Phenolic acids	Phenolic acids	-	1.18018	0.0569856	0.0932839	0.0995703	-3.32814	down
C15H18O9	Grevilloside Q	Others	Others	1708967-64-9	1.19597	0.000366087	0.00414815	0.357784	-1.48284	down
C15H18O9	1-O-[(E)-Caffeoyl]-D-glucose	Phenolic acids	Phenolic acids	-	1.19446	0.00239582	0.0111211	0.477487	-1.06647	down
C15H18O9	6-O-Caffeoyl-D-glucose	Phenolic acids	Phenolic acids	-	1.18787	0.000356918	0.00414191	0.48038	-1.05775	down
C19H18O6	5,6,7,4'-Tetramethoxyflavone	Flavonoids	Flavones	1168-42-9	1.18262	0.00272392	0.0118711	2.8107	1.49093	up
C19H18O6	5,7,8,4'-Tetramethoxyflavone	Flavonoids	Flavones	6601-66-7	1.19132	0.000130498	0.00255366	2.71304	1.43991	up
C18H16O7	7,8-Dihydroxy-5,6,4'-trimethoxyflavone	Flavonoids	Flavones	-	1.19961	0.000210425	0.00323857	2.28526	1.19236	up
C18H16O7	5,7-Dihydroxy-3',4',5'-trimethoxyflavone	Flavonoids	Flavones	18103-42-9	1.19888	3.47969e-05	0.00161001	2.71747	1.44227	up
C18H16O7	Eupatilin (5,7-Dihydroxy-3',4',6-Trimethoxyflavone)	Flavonoids	Flavones	22368-21-4	1.2004	0.000164342	0.00282782	2.18853	1.12996	up
C18H16O7	Eupatorin; 3',5-Dihydroxy-4',6,7-Trimethoxyflavone	Flavonoids	Flavones	855-96-9	1.19827	0.00846473	0.0249935	4.75346	2.24898	up
C18H16O7	Cirsilineol (4',5-Dihydroxy-3',6,7-trimethoxyflavone)	Flavonoids	Flavanones	41365-32-6	1.20206	0.000341098	0.00414191	2.47549	1.30772	up
C14H19NO9	4-Pyridoxic acid-O-glucoside	Others	Vitamin	-	1.16617	0.0325573	0.0611905	3.53969	1.82362	up
C17H14O8	5,7,4',5'-Tetrahydro-3',6-dimethoxyflavone	Flavonoids	Flavones	-	1.20321	0.00114299	0.0075543	2.63981	1.40043	up
C14H18O10	Methyl 6-O-galloyl-glucoside	Phenolic acids	Phenolic acids	-	1.20432	0.00519796	0.0174079	2679.96	11.388	up
C21H30O4	Pinusolide	Terpenoids	Ditepenoids	31685-80-0	1.11658	0.0151546	0.0366207	2.03937	1.02812	up
C21H20O5	1-Methoxyphaseollin	Lignans and Coumarins	Coumarins	157226-48-7	1.2044	0.0044244	0.0158278	8.39492e-05	-13.5401	down
C16H18O9	1-Caffeoylquinic acid	Phenolic acids	Phenolic acids	1241-87-8	1.17255	0.000312856	0.00400296	0.283301	-1.81959	down
C16H18O9	Neochlorogenic acid (5-O-Caffeoylquinic acid)	Phenolic acids	Phenolic acids	906-33-2	1.04866	0.138835	0.191613	2.45997	1.29864	up
C20H20O6	6,7-Dimethoxy-2-[2-(3'-Hydroxy-4'-Methoxyphenyl)Ethyl]Chromone	Others	Others	-	1.20375	0.0250576	0.0517555	0.000175205	-12.4787	down
C19H18O7	7-Hydroxy-3,5,6,8-tetramethoxyflavone	Flavonoids	Flavones	-	1.13394	0.006375	0.0201337	2.85876	1.51539	up
C16H22O9	glucoacetosyringone	Phenolic acids	Phenolic acids	86402-41-7	1.06084	0.0216668	0.046502	2.1917	1.13205	up
C20H22O6	sanshodiol	Lignans and Coumarins	Lignans	-	1.1955	0.0147526	0.0359979	0.0230185	-5.44107	down
C20H22O6	Matairesinol	Lignans and Coumarins	Lignans	580-72-3	1.1961	0.013455	0.0334031	0.0245169	-5.35008	down
C20H22O6	Pinoresinol	Lignans and Coumarins	Lignans	487-36-5	1.17885	0.0333194	0.0623647	0.220248	-2.1828	down
C20H22O6	Epipinoresinol	Lignans and Coumarins	Lignans	24404-50-0	1.18254	0.0286808	0.0569028	0.217898	-2.19827	down
C20H22O6	Dehydrodiconiferyl alcohol	Phenolic acids	Phenolic acids	97465-82-2	1.19718	0.160876	0.214932	0.000148239	-12.7198	down
C18H16O8	Sudachitin	Flavonoids	Flavones	4281-28-1	1.18878	0.000981872	0.00688624	2.5464	1.34846	up
C18H16O8	Acerosin	Flavonoids	Flavones	15835-74-2	1.20431	1.83078e-05	0.0015226	2.84234	1.50708	up
C18H16O8	5,7,4'-trihydroxy-6,3',5'-trimethoxyisoflavone	Flavonoids	Isoflavones	-	1.20011	7.25784e-06	0.00143745	2.73209	1.45001	up
C20H24O6	Lariciresinol	Lignans and Coumarins	Lignans	27003-73-2	1.20263	0.0404358	0.0717008	0.000161802	-12.5935	down
C17H20O9	3-O-Feruloyl quinic acid	Phenolic acids	Phenolic acids	1899-29-2	1.20201	0.00228916	0.0107257	0.0753622	-3.73002	down
C19H30O7	3-Oxo-α-ionol-β-D-glucoside	Others	Others	-	1.19997	0.0102002	0.0283806	18.3912	4.20094	up
C19H18O8	5,4'-Dihydroxy-3,6,7,3'-tetramethoxyflavone	Flavonoids	Flavones	130252-52-7	1.20145	0.00142328	0.00819466	2.94002	1.55583	up
C19H18O8	Skullcapflavone II	Flavonoids	Flavones	55084-08-7	1.20246	3.89001e-05	0.00161001	4.3724	2.12842	up
C19H18O8	5,7-Dihydroxy-6,3',4',5'-tetramethoxyflavone (Arteanoflavone)	Flavonoids	Flavones	68710-17-8	1.20395	0.000676565	0.00572742	4.56397	2.19029	up
C20H22O7	Nortrachelogenin	Lignans and Coumarins	Lignans	34444-37-6	1.1173	0.129483	0.180986	0.0402149	-4.63613	down
C20H22O7	Forsythialan A	Lignans and Coumarins	Lignans	1019859-20-1	1.18244	0.0255013	0.0523668	0.101641	-3.29845	down
C20H22O7	Vladinol D	Lignans and Coumarins	Lignans	-	1.17915	0.0208279	0.0453974	0.093026	-3.42622	down
C17H22O10	1-O-β-D-Glucopyranosyl sinapate	Phenolic acids	Phenolic acids	78185-48-5	1.17219	0.00177843	0.00907514	3.65925	1.87155	up
C19H30O8	Citroside A	Terpenoids	Terpene	120330-44-1	1.20426	1.46286e-08	1.45994e-05	21.3237	4.41438	up
C20H20O8	5-Hydroxy-6,7,8,3',4'-pentamethoxyflavone	Flavonoids	Flavones	2174-59-6	1.20318	0.000387028	0.00417767	3.65582	1.87019	up
C24H38O4	Bis(2-ethylhexyl)phthalate	Phenolic acids	Phenolic acids	117-81-7	1.03645	0.0968208	0.143364	0.447645	-1.15957	down
C20H24O8	massoniresinol	Lignans and Coumarins	Lignans	96087-10-4	1.20145	5.15429e-05	0.00168839	2.37456	1.24766	up
C18H26O10	Benzyl β-primeveroside	Phenolic acids	Phenolic acids	130622-31-0	1.19539	3.7039e-05	0.00161001	0.404189	-1.3069	down
C20H22O9	2,3,5,4'-Tetrahydroxystilbene-2-O-glucoside	Others	Stilbene	82373-94-2	1.18038	0.0227542	0.0479086	0.228427	-2.13019	down
C20H22O9	Piceatannol-3'-O-glucoside	Others	Stilbene	94356-26-0	1.17999	0.000261108	0.00352143	0.226315	-2.1436	down
C20H18O10	Kaempferol-3-O-arabinoside (Juglanin)	Flavonoids	Flavonols	5041-67-8	1.17553	0.0173163	0.040265	0.415919	-1.26563	down
C21H22O9	Pinocembrin-7-O-glucoside (Pinocembroside)	Flavonoids	Flavones	75829-43-5	1.1947	0.00260482	0.0117629	0.379778	-1.39677	down
C20H24O10	Rutarin	Lignans and Coumarins	Coumarins	20320-81-4	1.19137	0.000649615	0.00558893	0.299308	-1.7403	down
C20H16O11	Caffeoyl(p-Hydroxybenzoyl)tartaric acid	Phenolic acids	Phenolic acids	-	1.20255	0.000477392	0.0047172	0.298485	-1.74427	down
C21H20O10	Apigenin-5-O-glucoside	Flavonoids	Flavones	28757-27-9	1.16409	0.008697	0.0255283	2.65422	1.40829	up
C21H20O10	Kaempferol-7-O-rhamnoside	Flavonoids	Flavonols	20196-89-8	1.20316	0.000332231	0.00414191	0.243066	-2.04058	down
C21H20O10	Kaempferol-3-O-rhamnoside (Afzelin)(Kaempferin)	Flavonoids	Flavonols	482-39-3	1.20296	2.56179e-05	0.00161001	0.25839	-1.95238	down
C21H20O10	Oroxin A	Flavonoids	Flavones	57396-78-8	1.19608	0.00166136	0.00881934	0.179593	-2.4772	down
C19H28O11	Osmanthuside H [2-(4-Hydroxyphenyl)ethyl-β-D-apiosyl-(1→6)-β-D-glucoside]	Phenolic acids	Phenolic acids	-	1.13515	0.0116142	0.0312424	2.36928	1.24445	up
C21H22O10	Isohemiphloin	Flavonoids	Flavonoid carbonoside	3682-02-8	1.19848	0.00127653	0.00781582	2.2425	1.16511	up
C21H24O10	Dihydrocharcone-4'-O-glucoside	Flavonoids	Chalcones	-	1.14764	0.0269487	0.0545533	0.431724	-1.21182	down
C20H42NO7P	LysoPE 15:0(2n isomer)*	Lipids	LPE	-	1.11341	0.0365391	0.0664226	0.306655	-1.70531	down
C22H22O10	Acacetin-7-O-glucoside (Tilianin)	Flavonoids	Flavones	4291-60-5	1.19625	0.0029998	0.0125264	2.43076	1.28141	up
C22H22O10	Prunetin-4'-O-glucoside	Flavonoids	Isoflavones	154-36-9	1.10176	0.00654005	0.0205251	2.34316	1.22846	up
C22H22O10	Biochanin A-7-O-glucoside (Sissotrin)	Flavonoids	Isoflavones	5928-26-7	1.20079	5.45847e-06	0.00136189	2.54259	1.3463	up
C22H22O10	Prunetin-5-O-glucoside	Flavonoids	Isoflavones	-	1.19927	0.00191133	0.0094901	2.70369	1.43493	up
C22H22O10	Acacetin-7-O-galactoside	Flavonoids	Flavones	-	1.19927	2.74449e-05	0.00161001	2.77397	1.47195	up
C21H20O11	Isorhamnetin-3-O-arabinoside	Flavonoids	Flavonols	-	1.19488	6.94752e-05	0.00187309	0.458284	-1.12569	down
C21H20O11	Luteolin-6-C-glucoside (Isoorientin)	Flavonoids	Flavonoid carbonoside	4261-42-1	1.18072	0.00101681	0.00699848	0.488679	-1.03304	down
C21H44NO7P	LysoPE 16:0	Lipids	LPE	53862-35-4	1.19514	0.00444677	0.0158278	0.440784	-1.18186	down
C22H18O11	Gallocatechin 3-O-gallate	Flavonoids	Flavanols	5127-64-0	1.14541	0.00170044	0.00892027	0.396447	-1.3348	down
C22H18O11	Gallate catechin gallate	Flavonoids	Flavanols	4233-96-9	1.10891	0.070077	0.111011	0.397092	-1.33245	down
C22H18O11	Epigallocatechin-3-gallate	Flavonoids	Flavanols	989-51-5	1.10005	0.0237135	0.0495107	0.419023	-1.2549	down
C22H18O11	Caffeoyl-p-coumaroyltartaric acid	Phenolic acids	Phenolic acids	-	1.19697	0.0120727	0.0319564	6.56001	2.7137	up
C23H24O10	6,4'-Dimethoxyisoflavone-7-O-glucoside (Wistin)	Flavonoids	Isoflavones	19046-26-5	1.20303	0.00250373	0.011462	7.84995	2.97268	up
C21H18O12	Luteolin-7-O-glucuronide	Flavonoids	Flavones	29741-10-4	1.20265	1.82523e-05	0.0015226	2.87748	1.52481	up
C21H18O12	Tetahydroxyflavone-7-O-glucuronide	Flavonoids	Flavones	-	1.1199	0.0192468	0.043262	2.15163	1.10543	up
C22H22O11	8-Methoxykaempferol-7-O-rhamnoside	Flavonoids	Flavonols	-	1.18678	0.0111306	0.0302679	0.452338	-1.14453	down
C22H22O11	Hispidulin-8-C-glucoside	Flavonoids	Flavonoid carbonoside	-	1.17074	0.0226624	0.0479086	2.82521	1.49836	up
C22H22O11	Diosmetin-7-O-glucoside	Flavonoids	Flavanones	20126-59-4	1.19916	0.00126062	0.00781427	0.49229	-1.02242	down
C22H22O11	Azalein (Azaleatin-3-O-rhamnoside)	Flavonoids	Flavonols	29028-02-2	1.20106	4.76244e-06	0.00136189	2.79812	1.48446	up
C22H22O11	Diosmetin-6-C-glucoside	Flavonoids	Flavones	-	1.14575	0.00189337	0.0094901	2.68254	1.4236	up
C23H26O10	Farrerol-7-O-glucoside	Flavonoids	Flavanones	885044-12-2	1.20346	0.000842215	0.00633692	2.07289	1.05164	up
C21H20O12	Myricetin-3-O-rhamnoside (Myricitrin)	Flavonoids	Flavonols	17912-87-7	1.16128	0.00198084	0.0097383	0.481942	-1.05307	down
C22H46NO7P	LysoPE 17:0	Lipids	LPE	-	1.19704	0.000550575	0.00504582	0.387635	-1.36723	down
C23H40NO7P	LysoPE 18:4	Lipids	LPE	-	1.10043	0.0834293	0.126347	0.457524	-1.12808	down
C23H42NO7P	LysoPE 18:3	Lipids	LPE	-	1.19293	0.00212437	0.0102421	0.399764	-1.32278	down
C23H42NO7P	LysoPE 18:3(2n isomer)	Lipids	LPE	-	1.19158	0.00151515	0.00835426	0.408057	-1.29316	down
C23H44NO7P	LysoPE 18:2	Lipids	LPE	-	1.20285	0.00129097	0.007856	0.261178	-1.9369	down
C22H22O12	Laricitrin-3-O-rhamnoside	Flavonoids	Flavonols	-	1.17451	0.0142001	0.0347346	0.375374	-1.4136	down
C23H46NO7P	LysoPE 18:1	Lipids	LPE	89576-29-4	1.20093	0.0012169	0.00771923	0.324457	-1.6239	down
C21H22O13	Dihydromyricetin-3-O-glucoside	Flavonoids	Flavanonols	-	1.16597	0.0132942	0.0333209	0.315548	-1.66407	down
C25H22O10	Silibinin	Flavonoids	Flavanonols	22888-70-6	1.19882	0.00554256	0.0183161	0.0658158	-3.92542	down
C22H43O9P	LysoPG 16:1	Lipids	Glycerol ester	-	1.18219	0.0149472	0.0362354	0.358352	-1.48055	down
C22H45O9P	LysoPG(16:0)	Lipids	Glycerol ester	-	1.19522	0.00606004	0.0194258	0.429636	-1.21881	down
C21H26O13	4-Hydroxycoumarin di-glucoside	Lignans and Coumarins	Coumarins	-	1.13897	0.00206087	0.0100821	6.20111	2.63253	up
C30H46O5	Quillaic acid	Phenolic acids	Phenolic acids	631-01-6	1.20084	0.0101968	0.0283806	0.0531067	-4.23496	down
C30H48O5	Madasiatic acid	Terpenoids	Triterpene	26532-66-1	1.15421	0.0481771	0.08233	3.84983	1.9448	up
C30H48O5	2α,3α,23-trihydroxyolean-12-en-28-oic acid	Terpenoids	Triterpene	-	1.15552	0.0548765	0.0912779	3.79521	1.92418	up
C22H34O12	3-Hydroxy-4-isopropylbenzylalcohol-3-O-sophoroside	Phenolic acids	Phenolic acids	-	1.13608	0.00573707	0.0188358	2.50702	1.32598	up
C25H32O10	(7S,8R-Threo-3',4,9'-trihydroxy-3-methoxy-4',7-epoxy-neolignan-9-O-rhamnoside	Lignans and Coumarins	Lignans	-	1.14966	0.00174347	0.00896898	0.422807	-1.24193	down
C25H32O10	7S,8R-threo-3',9,9'-trihydroxy-3-methoxy-4',7-epoxy-neolignan-4-O-rhamnoside	Lignans and Coumarins	Lignans	-	1.20294	0.00419393	0.0152757	0.0546806	-4.19283	down
C25H32O10	Isolariciresinol-9'-O-xyloside	Lignans and Coumarins	Lignans	97055-97-5	1.0645	0.064499	0.102992	3.94737	1.98089	up
C25H32O10	Isolariciresinol-9-O-xyloside	Lignans and Coumarins	Lignans	-	1.19921	0.00417139	0.0152652	3.75431	1.90855	up
C25H34O10	Secoisolariciresinol-9'-O-xyloside	Lignans and Coumarins	Lignans	-	1.17119	0.0224976	0.0477716	2.48922	1.31569	up
C22H28O13	5-O-p-Coumaroylquinic acid O-glucoside	Phenolic acids	Phenolic acids	-	1.19815	7.19774e-05	0.00187309	0.240063	-2.05852	down
C24H22O12	Feruloylferuloyltartaric acid	Phenolic acids	Phenolic acids	-	1.15154	0.0107447	0.0295405	0.386478	-1.37154	down
C25H30O11	Shomaside E	Phenolic acids	Phenolic acids	-	1.16747	0.000707103	0.00588074	0.410708	-1.28381	down
C23H24O13	Limocitrin-7-O-glucoside	Flavonoids	Flavonols	-	1.20384	0.00051493	0.00489528	7.29009	2.86594	up
C25H34O11	(7S,8S-Threo-3',4,7,9-tetrahydroxy-3-methoxy-8-O-4'-neolignan-9'-O-rhamnoside	Lignans and Coumarins	Lignans	-	1.2036	0.00211568	0.0102421	0.0553251	-4.17592	down
C22H26O14	p-Coumaroylquinic acid-4'-O-glucuronide	Phenolic acids	Phenolic acids	-	1.12754	0.0268419	0.0545533	2.06344	1.04505	up
C27H48O9	2-Linoleoylglycerol-1-O-glucoside*	Lipids	Glycerol ester	-	1.15244	0.0206627	0.0453856	0.369944	-1.43462	down
C26H50NO7P	LysoPC 18:2(2n isomer)	Lipids	LPC	-	1.20216	0.000450492	0.00454132	0.398443	-1.32755	down
C26H50NO7P	LysoPC 18:2	Lipids	LPC	-	1.19761	0.000473463	0.0047172	0.469136	-1.09192	down
C25H28O12	10-O-[(E)-p-Coumaroyl]-geniposidic acid	Terpenoids	Monoterpenoids	-	1.18669	0.00131722	0.00791921	2.05142	1.03662	up
C26H32O11	Matairesinol-4'-O-glucoside (Matairesinoside)	Lignans and Coumarins	Lignans	23202-85-9	1.18608	0.0396184	0.0706056	0.146012	-2.77584	down
C26H32O11	(7S,8R)-dehydrodiconiferylalcohol-9'-O-β-D-glucopyranoside	Phenolic acids	Phenolic acids	-	1.11868	0.00677797	0.0209425	2.7132	1.43999	up
C26H32O11	Pinoresinol-4-O-glucoside	Lignans and Coumarins	Lignans	41607-20-9	1.19161	0.00349158	0.0137513	0.37906	-1.3995	down
C24H26O13	Rosmarinic acid-3'-O-glucoside	Phenolic acids	Phenolic acids	910028-78-3	1.08524	0.0126549	0.0323977	0.341878	-1.54845	down
C26H36O11	Secoisolariciresinol-9'-O-glucoside	Lignans and Coumarins	Lignans	63320-67-2	1.20274	0.000716016	0.00590565	0.00425776	-7.87569	down
C25H28O13	5,4'-Dihydroxy-3,6,7,3'-tetramethoxyflavone-4'-O-glucoside	Flavonoids	Flavones	23279-19-8	1.14905	0.00147506	0.00827029	2.08123	1.05744	up
C25H28O13	Syringic acid-4-O-(6''-feruloyl)glucoside	Phenolic acids	Phenolic acids	-	1.18102	0.000735888	0.0059345	2.39482	1.25992	up
C26H32O12	1-Hydroxypinoresinol-4'-O-Glucoside	Lignans and Coumarins	Lignans	-	1.09042	0.0604307	0.0974311	0.492501	-1.0218	down
C27H36O12	5'-Methoxyisolariciresinol-9'-O-glucoside	Lignans and Coumarins	Lignans	-	1.13654	0.00709711	0.0215942	2.25992	1.17627	up
C30H34O10	Lappaol C	Lignans and Coumarins	Lignans	64855-00-1	1.19822	0.0214966	0.0463556	0.0590255	-4.08252	down
C30H26O11	Epicatechin-epiafzelechin	Flavonoids	Flavanols	-	1.15281	0.0288505	0.0569028	2.61932	1.38919	up
C30H26O12	Apigenin-7-O-(6''-p-Coumaryl)glucoside	Flavonoids	Flavones	-	1.20405	0.0123589	0.0322884	4366.56	12.0923	up
C27H30O14	Apigenin-7-O-rutinoside (Isorhoifolin)	Flavonoids	Flavones	552-57-8	1.20413	0.0133551	0.0333209	5047.93	12.3015	up
C27H30O14	Kaempferol-3,7-O-dirhamnoside (Kaempferitrin)	Flavonoids	Flavonols	482-38-2	1.06464	0.0685043	0.108692	0.369507	-1.43633	down
C27H31O14+	Pelargonidin-3-O-rutinoside	Flavonoids	Anthocyanidins	-	1.18921	0.00475961	0.0165509	0.437265	-1.19342	down
C33H24O10	Sciadopitysin	Flavonoids	Flavones	521-34-6	1.18917	0.000153758	0.00279002	3.23795	1.69508	up
C33H26O10	2,3-dihydrosciadopitysin	Flavonoids	Flavones	-	1.02303	0.00159222	0.00868328	24.9403	4.64041	up
C27H26O15	3-Hydroxy-5-Methylphenol-1-O-(6'-Digalloyl)Glucoside	Phenolic acids	Phenolic acids	-	1.06146	0.0294336	0.0578242	2.00246	1.00177	up
C27H30O15	Kaempferol-3-O-glucoside-7-O-rhamnoside	Flavonoids	Flavonols	-	1.20421	0.00941709	0.0270065	0.000121293	-13.0092	down
C27H30O15	Kaempferol-3-O-rutinoside(Nicotiflorin)	Flavonoids	Flavonols	17650-84-9	1.09778	0.0573351	0.0936504	0.442241	-1.17709	down
C27H30O15	Kaempferol-3-O-neohesperidoside	Flavonoids	Flavonols	32602-81-6	1.20412	0.0134205	0.0334006	0.000128636	-12.9244	down
C27H30O15	Kaempferol-3-O-robinobioside(Biorobin)	Flavonoids	Flavonols	17297-56-2	1.19655	2.98919e-05	0.00161001	0.305195	-1.7122	down
C31H28O13	Corniculatin A	Flavonoids	Flavonoid carbonoside	-	1.19591	8.00158e-05	0.00193548	0.432895	-1.20791	down
C30H26O14	Gallocatechin-(4α→8)-gallocatechin	Flavonoids	Flavanols	-	1.14435	0.0333695	0.0623647	2.16073	1.11152	up
C27H30O16	Luteolin-8-C-glucoside-7-O-glucoside	Flavonoids	Flavonoid carbonoside	-	1.17675	0.00150493	0.00834402	0.277272	-1.85063	down
C27H30O16	Orientin-2''-O-galactoside	Flavonoids	Flavonoid carbonoside	-	1.197	8.94086e-05	0.00198288	2.24423	1.16622	up
C27H30O16	Luteolin-7-O-gentiobioside	Flavonoids	Flavones	-	1.20451	0.000406765	0.00423423	0.000118801	-13.0392	down
C28H34O15	4-O-(6'-O-Glucosylcaffeoylglucosyl)-4-hydroxybenzyl alcohol	Phenolic acids	Phenolic acids	-	1.18825	0.000235464	0.00335705	2.61141	1.38483	up
C30H27O14+	Cyanidin-3-O-(6''-O-caffeoyl)glucoside	Flavonoids	Anthocyanidins	-	1.20422	0.0094996	0.0270874	0.000125107	-12.9646	down
C27H32O16	Eriodictyol-8-C-glucoside-4'-O-glucoside	Flavonoids	Flavanones	-	1.12425	0.0522473	0.087635	2.32467	1.21703	up
C28H32O16	Sexangularetin-3-O-glucoside-7-O-rhamnoside	Flavonoids	Flavonols	-	1.05234	0.0250886	0.0517555	3.70425	1.88918	up
C28H32O16	Hispidulin-8-C-(2''-O-glucosyl)glucoside	Flavonoids	Flavonoid carbonoside	-	1.0958	0.0154555	0.0371677	0.41777	-1.25922	down
C29H36O15	Isoacteoside	Phenolic acids	Phenolic acids	61303-13-7	1.2042	0.008387	0.0248375	0.000335	-11.5436	down
C27H30O17	Quercetin-5,4'-di-O-glucoside	Flavonoids	Flavonols	-	1.19799	1.00823e-05	0.00143745	6.61037	2.72473	up
C28H34O16	Hesperetin-8-C-glucoside-3'-O-glucoside	Flavonoids	Flavonoid carbonoside	-	1.16695	0.0153779	0.0370704	2.28798	1.19407	up
C30H27O15+	Delphinidin-3-O-(6''-O-caffeoyl)glucoside	Flavonoids	Anthocyanidins	-	1.18589	0.016461	0.0387455	5.95762	2.57474	up
C32H30O14	Chrysoeriol-7-O-(6''-feruloyl)glucoside	Flavonoids	Flavones	-	1.19652	0.000205641	0.00323857	0.451558	-1.14702	down
C29H32O18	Quercetin-3-O-(6''-acetyl)glucosyl-(1→3)-Galactoside	Flavonoids	Flavonols	-	1.15522	0.0328103	0.0615501	2.65717	1.40989	up
C29H34O18	Limocitrin-3,7-di-O-glucoside	Flavonoids	Flavonols	-	1.19567	0.0022117	0.0104876	5.69622	2.51	up
C29H34O18	Limocitrin-3-O-sophoroside	Flavonoids	Flavonols	-	1.19896	0.000551097	0.00504582	5.96161	2.5757	up
C34H30O15	3,4,5-Tricaffeoylquinic acid	Phenolic acids	Phenolic acids	86632-03-3	1.02346	0.066485	0.105994	2.22441	1.15342	up
C33H58O14	2,3-Dihydroxypropyl-9,12-octadecadienoate-hexose-hexose	Lipids	Free fatty acids	-	1.14218	0.0180607	0.0413408	0.36691	-1.4465	down
C33H41O19+	Pelargonidin-3-O-rutinoside-5-O-glucoside	Flavonoids	Anthocyanidins	-	1.20426	0.00576057	0.0188358	0.000488723	-10.9987	down
C38H42O18	4-O-(6'-O-Glucosylcaffeoylglucosylferuloyl)-4-hydroxybenzyl alcohol	Phenolic acids	Phenolic acids	-	1.10146	0.0738445	0.115331	0.464881	-1.10507	down

## Sheet: 8h vs LCC8h
Formula	Compounds	Class I	Class II	CAS	VIP	p_value	FDR	Fold_Change	Log2FC	Type
C4H9NO2	γ-Aminobutyric acid*	Organic acids	Organic acids	56-12-2	1.23487	0.000686096	0.0108453	0.436676	-1.19536	down
C7H7NO	Benzamide	Phenolic acids	Phenolic acids	55-21-0	1.2376	0.0193099	0.0512534	0.255321	-1.96961	down
C8H11N	Phenethylamine	Alkaloids	Alkaloids	64-04-0	1.25276	0.00638654	0.0282025	0.252297	-1.9868	down
C8H10O	2-Phenylethanol	Phenolic acids	Phenolic acids	60-12-8	1.25205	0.00697624	0.0292533	0.273309	-1.87139	down
C5H9NO3	Trans-4-Hydroxy-L-proline	Amino acids and derivatives	Amino acids and derivatives	51-35-4	1.25534	0.000485933	0.0101073	0.38096	-1.39229	down
C4H8N2O3	L-Asparagine	Amino acids and derivatives	Amino acids and derivatives	70-47-3	1.24289	0.00238705	0.0181165	0.423753	-1.2387	down
C9H8O	Trans-Cinnamaldehyde	Phenolic acids	Phenolic acids	14371-10-9	1.25882	0.0101436	0.0355203	0.000154766	-12.6576	down
C5H5N5	2-Aminopurine	Nucleotides and derivatives	Nucleotides and derivatives	452-06-2	1.25771	0.0217021	0.0558213	1025.58	10.0022	up
C8H11NO	L-Tyramine	Amino acids and derivatives	Amino acids and derivatives	51-67-2	1.2568	0.039163	0.083693	0.0021014	-8.89444	down
C5H11N3O2	4-Guanidinobutyric acid	Organic acids	Organic acids	463-00-3	1.20685	0.00962048	0.0347871	2.15038	1.10459	up
C6H10O4	2,2-Dimethylsuccinic acid	Organic acids	Organic acids	597-43-3	1.00082	0.0693214	0.124654	0.354858	-1.49469	down
C9H8O2	Cinnamic acid	Phenolic acids	Phenolic acids	140-10-3	1.22107	0.0132189	0.0400988	0.395388	-1.33866	down
C8H8O3	Vanillin	Phenolic acids	Phenolic acids	121-33-5	1.24226	0.000126585	0.00691949	0.25593	-1.96618	down
C7H6O4	2,5-Dihydroxybenzoic acid*	Phenolic acids	Phenolic acids	490-79-9	1.16255	0.0668467	0.120421	0.361531	-1.46781	down
C7H6O4	2,3-Dihydroxybenzoic Acid*	Organic acids	Organic acids	303-38-8	1.25453	0.000563141	0.0103111	0.474191	-1.07646	down
C10H10O2	Methyl Cinnamate	Phenolic acids	Phenolic acids	103-26-4	1.24921	0.0269685	0.0646984	0.0158637	-5.97812	down
C9H8O3	3-Hydroxycinnamic Acid*	Phenolic acids	Phenolic acids	14755-02-3	1.20155	0.00610578	0.0276434	0.281433	-1.82913	down
C10H14O2	rugulolide C	Others	Others	-	1.07399	0.0120145	0.0385545	2.24809	1.1687	up
C8H8O4	Protocatechuic Acid Methyl Ester	Phenolic acids	Phenolic acids	2150-43-8	1.23442	0.00119383	0.0135376	0.483644	-1.04798	down
C7H8O5	3-Dehydroshikimic acid	Organic acids	Organic acids	2922-42-1	1.24934	0.00216342	0.0179815	0.0564049	-4.14804	down
C7H14N2O3	N-α-Acetyl-L-ornithine	Amino acids and derivatives	Amino acids and derivatives	6205-08-9	1.24071	0.0202609	0.053208	0.23109	-2.11347	down
C6H14N4O2	L-Arginine	Amino acids and derivatives	Amino acids and derivatives	74-79-3	1.24758	0.00196022	0.0172141	0.265078	-1.91551	down
C10H10O3	p-Coumaric acid methyl ester	Phenolic acids	Phenolic acids	3943-97-3	1.25692	0.0552161	0.105047	2370	11.2107	up
C10H10O3	Coniferaldehyde	Phenolic acids	Phenolic acids	20649-42-7	1.25917	0.000716673	0.0108453	0.000231351	-12.0776	down
C11H20O2	10-Undecenoic acid	Lipids	Free fatty acids	112-38-9	1.24568	0.00571161	0.0266735	2.74908	1.45895	up
C9H16O4	Anchoic Acid	Organic acids	Organic acids	123-99-9	1.19452	0.0179882	0.0491841	0.475692	-1.0719	down
C7H16N4O2	N-Monomethyl-L-arginine	Amino acids and derivatives	Amino acids and derivatives	17035-90-4	1.23094	0.00195484	0.0172141	0.458634	-1.12458	down
C7H16N4O2	H-HomoArg-OH	Amino acids and derivatives	Amino acids and derivatives	156-86-5	1.23308	0.0209065	0.0543192	0.425333	-1.23334	down
C10H8O4	Scopoletin (7-Hydroxy-5-methoxycoumarin)	Lignans and Coumarins	Coumarins	92-61-5	1.07734	0.089981	0.15118	2.91757	1.54477	up
C12H16O2	Senkyunolide A	Others	Others	63038-10-8	1.21735	0.00986326	0.035381	2.18734	1.12917	up
C10H11NO3	N-Phenylacetylglycine	Amino acids and derivatives	Amino acids and derivatives	500-98-1	1.20366	0.0188401	0.0506803	0.334804	-1.57861	down
C12H18O2	Cinidilide	Others	Others	-	1.25719	0.0334664	0.0748573	1230.39	10.2649	up
C12H18O3	Jasmonic acid	Organic acids	Organic acids	77026-92-7	1.23891	0.00120726	0.0135376	0.348984	-1.51877	down
C14H14O2	Dihydropinosylvin	Others	Stilbene	14531-52-3	1.07409	0.251075	0.334543	0.148154	-2.75484	down
C12H24O3	12-Hydroxydodecanoic acid	Lipids	Free fatty acids	505-95-3	1.20754	0.0394289	0.0840814	0.464677	-1.1057	down
C11H13NO4	N-Acetyl-L-tyrosine	Amino acids and derivatives	Amino acids and derivatives	537-55-3	1.24462	0.00102775	0.0133207	2.26966	1.18248	up
C11H14O5	3-Hydroxy-1-(4-hydroxy-3,5-dimethoxyphenyl)propan-1-one	Phenolic acids	Phenolic acids	-	1.25871	0.0113242	0.0372988	0.000473012	-11.0458	down
C15H14O2	Pinosylvin methyl ether	Others	Stilbene	35302-70-6	1.22963	0.00672802	0.0290833	0.100694	-3.31195	down
C10H22N2O4	Lysine butyrate	Amino acids and derivatives	Amino acids and derivatives	80407-71-2	1.11994	0.0058295	0.0269344	0.412471	-1.27763	down
C16H16O2	Pinosylvin dimethyl ether	Others	Stilbene	-	1.06878	0.0337776	0.0752456	0.27824	-1.8456	down
C15H10O4	Chrysin	Flavonoids	Flavones	480-40-0	1.24757	5.95221e-05	0.00540028	0.358374	-1.48046	down
C15H12O4	Pinocembrin (Dihydrochrysin)	Flavonoids	Flavanones	480-39-7	1.25831	0.00783369	0.0309013	0.00382077	-8.03192	down
C14H26O4	1,14-Tetradecanedioic Acid	Lipids	Free fatty acids	821-38-5	1.25357	9.19416e-05	0.00589679	0.48516	-1.04347	down
C16H12O4	Tectochrysin	Flavonoids	Flavones	520-28-5	1.21559	0.00262044	0.0181165	0.433503	-1.20589	down
C13H16O6	2-Feruloyl-sn-glycerol*	Phenolic acids	Phenolic acids	-	1.25729	0.0321656	0.0732224	0.000437148	-11.1596	down
C16H14O4	Isoimperatorin	Lignans and Coumarins	Coumarins	482-45-1	1.24413	0.0174981	0.0484734	5.19511	2.37715	up
C16H14O4	Pinostrobin	Flavonoids	Flavanones	480-37-5	1.25712	0.0105641	0.0359827	0.00843998	-6.88854	down
C16H14O4	Cardamonin	Flavonoids	Chalcones	18956-16-6	1.21015	0.0376022	0.0812273	0.327188	-1.61181	down
C15H12O5	Naringenin (5,7,4'-Trihydroxyflavanone)	Flavonoids	Flavanones	480-41-1	1.25914	0.00188205	0.0172141	2.60223e-05	-15.2299	down
C15H12O5	Butin	Flavonoids	Flavanones	492-14-8	1.23964	0.0156209	0.045044	0.192363	-2.37809	down
C18H28O2	Stearidonic acid	Lipids	Free fatty acids	20290-75-9	1.25877	0.00754874	0.0305006	815.57	9.67167	up
C10H12N4O6	Xanthosine	Nucleotides and derivatives	Nucleotides and derivatives	146-80-5	1.23213	0.000236318	0.00779974	0.354086	-1.49783	down
C15H10O6	3,5,7,2'-Tetrahydroxyflavone; Datiscetin	Flavonoids	Flavones	480-15-9	1.23862	0.00803743	0.0312434	0.0688031	-3.86138	down
C16H14O5	7-O-MethylNaringenin	Flavonoids	Flavanones	-	1.2423	0.0217718	0.0558561	0.0755794	-3.72586	down
C16H14O5	8-Demethylfarrerol	Flavonoids	Flavanones	-	1.20584	0.0574944	0.108059	0.217627	-2.20007	down
C20H30O	Retinol (Vitamin A1)	Others	Vitamin	68-26-8	1.25914	0.00210115	0.0177707	6835.04	12.7387	up
C20H30O	Ferruginol	Terpenoids	Ditepenoids	514-62-5	1.24608	0.00193419	0.0172141	0.421184	-1.24748	down
C15H12O6	Fustin	Flavonoids	Flavanonols	20725-03-5	1.03781	0.0225559	0.0569894	2.35903	1.23819	up
C15H12O6	Eriodictyol (5,7,3',4'-Tetrahydroxyflavanone)	Flavonoids	Flavanones	552-58-9	1.23199	0.00100076	0.0131415	0.120331	-3.05492	down
C15H12O6	Aromadendrin (Dihydrokaempferol)	Flavonoids	Flavanonols	480-20-6	1.24459	0.0115294	0.03768	0.205466	-2.28303	down
C17H20O4	3'-Hydroxy-3,4,5-trimethoxybibenzyl	Phenolic acids	Phenolic acids	-	1.25798	0.0438696	0.0891996	7.82836e-05	-13.6409	down
C19H28O2	Trans dehydrorosinone	Others	Others	53-43-0	1.07867	0.023963	0.0597462	0.0472314	-4.40411	down
C10H18N4O6	Argininosuccinic acid	Organic acids	Organic acids	2387-71-5	1.23499	0.000239913	0.00779974	0.43494	-1.20111	down
C18H30O3	13S-Hydroxy-9Z,11E,15Z-octadecatrienoic acid*	Lipids	Free fatty acids	87984-82-5	1.23101	0.0249453	0.0607205	0.37123	-1.42962	down
C18H32O3	15(R)-Hydroxylinoleic Acid	Lipids	Free fatty acids	177931-23-6	1.24798	0.00287152	0.0188538	0.195011	-2.35837	down
C18H32O3	9-Oxo-12Z-Octadecenoic acid	Lipids	Free fatty acids	112543-32-5	1.25037	0.0102336	0.0357102	0.148367	-2.75276	down
C18H32O3	9S-Hydroxy-10E,12Z-octadecadienoic acid	Lipids	Free fatty acids	15514-85-9	1.24359	0.0151485	0.0442052	0.404287	-1.30655	down
C18H32O3	13(S)-HODE;13(S)-Hydroxyoctadeca-9Z,11E-dienoic acid	Lipids	Free fatty acids	10219-69-9	1.25221	0.0064582	0.0283933	0.379824	-1.3966	down
C18H32O3	12,13-EODE*	Lipids	Free fatty acids	6799-85-5	1.24627	0.000603819	0.0105338	0.491264	-1.02543	down
C18H32O3	9(10)-EpOME;(9R,10S)-(12Z)-9,10-Epoxyoctadecenoic acid*	Lipids	Free fatty acids	16833-56-0	1.22148	0.0118466	0.0382618	0.441399	-1.17984	down
C17H14O5	Melaleucin B	Lignans and Coumarins	Lignans	-	1.23378	0.000559382	0.0103111	2.26117	1.17707	up
C16H12O6	Hispidulin (5,7,4'-Trihydroxy-6-methoxyflavone)	Flavonoids	Flavones	1447-88-7	1.20637	0.0538905	0.103428	0.342263	-1.54682	down
C16H12O6	Diosmetin (5,7,3'-Trihydroxy-4'-methoxyflavone)	Flavonoids	Flavanones	520-34-3	1.17756	0.0831315	0.142552	0.341738	-1.54904	down
C16H12O6	6,7,8-Tetrahydroxy-5-methoxyflavone	Flavonoids	Flavones	-	1.17048	0.0930988	0.155372	0.344029	-1.5394	down
C16H12O6	Pratensein	Flavonoids	Isoflavones	2284-31-3	1.19641	0.0601737	0.111416	0.324683	-1.6229	down
C16H12O6	Rhamnocitrin (7-Methylkaempferol)	Flavonoids	Flavonols	569-92-6	1.19468	0.05603	0.105705	0.354097	-1.49778	down
C17H16O5	Farrerol (6,8-Dimethyl-5,7,4'-trihydroxyflavanone)	Flavonoids	Flavanones	24211-30-1	1.22812	0.0144664	0.0425883	3.32882	1.73501	up
C18H36O3	2R-Hydroxyoctadecanoic Acid	Lipids	Free fatty acids	26633-48-7	1.25097	0.00114259	0.0135376	0.320922	-1.63971	down
C15H10O7	Quercetin	Flavonoids	Flavonols	117-39-5	1.23711	0.00414834	0.0231287	0.423716	-1.23883	down
C16H14O6	Hesperetin	Flavonoids	Flavanones	520-33-2	1.17166	0.0246727	0.0604676	0.356563	-1.48777	down
C20H30O2	Abietic acid	Terpenoids	Ditepenoids	514-10-3	1.25913	0.000176157	0.00711088	0.0732342	-3.77134	down
C20H30O2	Communic Acid	Terpenoids	Ditepenoids	2761-77-5	1.25918	3.34155e-05	0.00397437	0.0225265	-5.47223	down
C15H12O7	Dihydroquercetin(Taxifolin)	Flavonoids	Flavanonols	480-18-2	1.14302	0.000711293	0.0108453	0.119927	-3.05977	down
C15H12O7	5,7,3',4',5'-Pentahydroxydihydroflavone	Flavonoids	Flavanones	-	1.15198	0.0479538	0.094768	0.0852974	-3.55135	down
C10H17N3O6S	Glutathione reduced form	Amino acids and derivatives	Amino acids and derivatives	70-18-8	1.12829	0.146202	0.217368	4.15438	2.05463	up
C20H36O2	Eicosadienoic acid	Lipids	Free fatty acids	5598-38-9	1.19328	0.0100081	0.0355203	0.491545	-1.0246	down
C18H32O4	13S-Hydroperoxy-9Z,11E-octadecadienoic acid	Lipids	Free fatty acids	33964-75-9	1.25372	0.0121965	0.0386417	0.124801	-3.00229	down
C18H32O4	7S,8S-DiHODE; (9Z,12Z)-(7S,8S)-Dihydroxyoctadeca-9,12-dienoic acid*	Lipids	Free fatty acids	143288-65-7	1.25768	0.000663567	0.0106813	0.494299	-1.01654	down
C18H32O4	9-Hydroxy-12-oxo-10-octadecenoic acid	Lipids	Free fatty acids	-	1.25852	0.0116188	0.03768	0.00184098	-9.08531	down
C17H14O6	3-O-Acetylpinobanksin	Flavonoids	Flavanonols	52117-69-8	1.1163	0.127866	0.197846	0.406761	-1.29775	down
C18H18O5	Methylfarrerol	Flavonoids	Flavanones	-	1.25748	9.37121e-05	0.00589679	2.81497	1.49312	up
C16H12O7	Nepetin (5,7,3',4'-Tetrahydroxy-6-methoxyflavone)	Flavonoids	Flavones	520-11-6	1.22929	0.00771402	0.0306717	0.27247	-1.87583	down
C20H30O3	12-Hydroxyabietic Acid	Terpenoids	Ditepenoids	3484-61-5	1.24824	0.00595469	0.0273861	0.403678	-1.30872	down
C15H12O8	Dihydromyricetin (Ampelopsin)	Flavonoids	Flavanonols	27200-12-0	1.10698	0.00209529	0.0177707	0.184758	-2.4363	down
C18H29NO4	(-)-Jasmonoyl-L-Isoleucine	Organic acids	Organic acids	120330-93-0	1.25397	0.00350743	0.0205906	0.2258	-2.14689	down
C20H20O4	1-(4-Hydroxyphenyl)-7-(3-methoxy-4-hydroxyphenyl)-4,6-heptadiene-3-one	Phenolic acids	Phenolic acids	-	1.25917	0.000638483	0.0105338	8.28653e-05	-13.5589	down
C18H16O6	6-Hydroxy-5,7,4'-trimethoxyflavone	Flavonoids	Flavones	6938-19-8	1.24514	0.00509135	0.0251543	3.49817	1.8066	up
C18H32O5	9,12,13-Trihydroxy-10,15-octadecadienoic acid	Lipids	Free fatty acids	-	1.22938	0.00620851	0.0276898	0.322497	-1.63264	down
C17H14O7	Rehderianin I	Flavonoids	Flavonols	90965-30-3	1.24815	0.00471759	0.0240212	0.453638	-1.14039	down
C17H14O7	4',5,7-Trihydroxy-3',6-dimethoxyflavone (Jaceosidin)	Flavonoids	Flavones	18085-97-7	1.2484	0.000536757	0.0103111	0.424446	-1.23635	down
C17H14O7	Rhamnazin (3,4',5-Trihydroxy-3',7-dimethoxyflavone)	Flavonoids	Flavonols	552-54-5	1.189	0.0486045	0.0956972	3.32266	1.73234	up
C17H14O7	Tricin (5,7,4'-Trihydroxy-3',5'-dimethoxyflavone)	Flavonoids	Flavones	520-32-1	1.2188	0.00825864	0.031579	0.359307	-1.47671	down
C17H14O7	Iristectorigenin A	Flavonoids	Isoflavones	-	1.25426	0.00171753	0.0169339	0.429973	-1.21768	down
C14H18O9	Mudanoside A	Phenolic acids	Phenolic acids	-	1.18478	0.00364789	0.0210439	0.412823	-1.2764	down
C14H18O9	Vanillic acid-4-O-glucoside	Phenolic acids	Phenolic acids	32142-31-7	1.21313	0.00185432	0.0172141	0.168545	-2.56879	down
C18H34O5	9,10,11-Trihydroxy-12-octadecenoic acid	Lipids	Free fatty acids	61911-67-9	1.16859	0.0335283	0.0748573	0.279238	-1.84043	down
C18H34O5	9,10,13-Trihydroxy-11-Octadecenoic Acid	Lipids	Free fatty acids	29907-57-1	1.2348	0.00230238	0.0179815	0.272941	-1.87334	down
C10H13N4O7P	2'-Deoxyinosine-5'-monophosphate	Nucleotides and derivatives	Nucleotides and derivatives	3393-18-8	1.24098	0.000313519	0.00869144	2.50471	1.32464	up
C20H28O4	Pinusolidic acid	Terpenoids	Ditepenoids	40433-82-7	1.23042	0.0274751	0.065286	0.247848	-2.01248	down
C21H32O3	12-Hydroxymethylabietate	Terpenoids	Ditepenoids	-	1.25771	6.94882e-06	0.00331871	0.489229	-1.03142	down
C19H14O6	O-Feruloyl 4-hydroxycoumarin	Lignans and Coumarins	Coumarins	-	1.15976	0.00869397	0.0324966	2.44585	1.29033	up
C16H18O8	1-O-p-Coumaroylquinic acid	Phenolic acids	Phenolic acids	-	1.20868	0.00809952	0.0312434	0.380708	-1.39324	down
C17H14O8	Syringetin	Flavonoids	Flavonols	4423-37-4	1.25645	0.00220615	0.0179815	0.365838	-1.45072	down
C14H18O10	Methyl 6-O-galloyl-glucoside	Phenolic acids	Phenolic acids	-	1.25903	0.00529014	0.0255563	3773.52	11.8817	up
C21H30O4	Pinusolide	Terpenoids	Ditepenoids	31685-80-0	1.25918	0.000359228	0.00926141	6103.74	12.5755	up
C21H20O5	1-Methoxyphaseollin	Lignans and Coumarins	Coumarins	157226-48-7	1.25907	0.00612543	0.0276434	5.28045e-06	-17.5309	down
C20H20O6	6,7-Dimethoxy-2-[2-(3'-Hydroxy-4'-Methoxyphenyl)Ethyl]Chromone	Others	Others	-	1.24206	0.0346889	0.0767618	0.0911494	-3.45562	down
C21H40O4	1-Oleoyl-Sn-Glycerol	Lipids	Glycerol ester	129784-87-8	1.22753	0.0121612	0.0386417	0.374724	-1.4161	down
C20H22O6	sanshodiol	Lignans and Coumarins	Lignans	-	1.22012	0.00064024	0.0105338	0.170462	-2.55247	down
C20H22O6	Matairesinol	Lignans and Coumarins	Lignans	580-72-3	1.2139	0.010549	0.0359827	0.165467	-2.59538	down
C20H22O6	Pinoresinol	Lignans and Coumarins	Lignans	487-36-5	1.23851	0.0319485	0.0731298	0.141355	-2.82261	down
C20H22O6	Epipinoresinol	Lignans and Coumarins	Lignans	24404-50-0	1.24078	0.0367477	0.0800747	0.133634	-2.90364	down
C20H22O6	Dehydrodiconiferyl alcohol	Phenolic acids	Phenolic acids	97465-82-2	1.21434	0.0333276	0.0747437	0.349891	-1.51502	down
C18H16O8	5,7,4'-trihydroxy-6,3',5'-trimethoxyisoflavone	Flavonoids	Isoflavones	-	1.25759	0.00109473	0.0135376	0.477192	-1.06736	down
C16H24O9	7-Deoxyloganic acid	Terpenoids	Monoterpenoids	22487-36-1	1.24119	0.00044039	0.0101073	2.7232	1.4453	up
C20H24O6	Lariciresinol	Lignans and Coumarins	Lignans	27003-73-2	1.16047	0.0324444	0.0734229	0.182162	-2.45671	down
C20H24O6	Isolariciresinol	Lignans and Coumarins	Lignans	548-29-8	1.24177	0.00257116	0.0181165	0.116581	-3.1006	down
C17H20O9	3-O-Feruloyl quinic acid	Phenolic acids	Phenolic acids	1899-29-2	1.24931	0.00750318	0.0304397	0.284348	-1.81427	down
C19H30O7	3-Oxo-α-ionol-β-D-glucoside	Others	Others	-	1.2545	0.00120282	0.0135376	13.9746	3.80474	up
C20H22O7	Nortrachelogenin	Lignans and Coumarins	Lignans	34444-37-6	1.23068	0.0518626	0.100503	0.0625806	-3.99814	down
C20H22O7	Forsythialan A	Lignans and Coumarins	Lignans	1019859-20-1	1.24516	0.00864854	0.0324483	0.0480433	-4.37952	down
C20H22O7	Vladinol D	Lignans and Coumarins	Lignans	-	1.24717	0.013593	0.040861	0.0324701	-4.94475	down
C17H20O10	Isofraxidin-7-O-glucoside	Lignans and Coumarins	Coumarins	483-91-0	1.23432	0.0123729	0.0386501	3.5992	1.84768	up
C20H22O9	2,3,5,4'-Tetrahydroxystilbene-2-O-glucoside	Others	Stilbene	82373-94-2	1.25267	0.00336372	0.0201047	0.206708	-2.27433	down
C20H22O9	2,4,6,4'-Tetrahydroxy-stilbene-2-O-D-glucoside	Others	Stilbene	-	1.23469	0.00533364	0.0255912	2.77021	1.46999	up
C20H22O9	Piceatannol-3'-O-glucoside	Others	Stilbene	94356-26-0	1.25331	0.00571958	0.0266735	0.280192	-1.83551	down
C21H22O9	Pinocembrin-7-O-glucoside (Pinocembroside)	Flavonoids	Flavones	75829-43-5	1.25762	0.00263215	0.0181165	0.141451	-2.82162	down
C20H24O10	Rutarin	Lignans and Coumarins	Coumarins	20320-81-4	1.25911	0.00360828	0.0209364	8.97851e-06	-16.7651	down
C22H22O9	1-O-Feruloyl-3-O-caffeoylglycerol	Lipids	Glycerol ester	-	1.25916	0.00113846	0.0135376	0.000189207	-12.3677	down
C20H16O11	Caffeoyl(p-Hydroxybenzoyl)tartaric acid	Phenolic acids	Phenolic acids	-	1.24512	0.000422592	0.0100416	0.490337	-1.02816	down
C21H20O10	Kaempferol-7-O-rhamnoside	Flavonoids	Flavonols	20196-89-8	1.25804	0.000196318	0.0072565	0.1316	-2.92577	down
C21H20O10	Kaempferol-3-O-rhamnoside (Afzelin)(Kaempferin)	Flavonoids	Flavonols	482-39-3	1.25728	0.00312985	0.0194012	0.150988	-2.7275	down
C21H20O10	Oroxin A	Flavonoids	Flavones	57396-78-8	1.25912	0.00312518	0.0194012	2.2158e-05	-15.4618	down
C19H28O11	Osmanthuside H [2-(4-Hydroxyphenyl)ethyl-β-D-apiosyl-(1→6)-β-D-glucoside]	Phenolic acids	Phenolic acids	-	1.07447	0.0247202	0.0604676	0.364843	-1.45465	down
C20H18O11	Quercetin-3-O-arabinoside (Guaijaverin)	Flavonoids	Flavonols	22255-13-6	1.21357	0.000817299	0.0119951	0.361979	-1.46602	down
C20H18O11	Quercetin-3-O-xyloside (Reynoutrin)	Flavonoids	Flavonols	549-32-6	1.24875	0.00325627	0.0198156	0.401377	-1.31697	down
C20H18O11	Avicularin(Quercetin-3-O-α-L-arabinofuranoside)	Flavonoids	Flavonols	572-30-5	1.24741	0.000568248	0.0103111	0.477225	-1.06726	down
C21H22O10	Isohemiphloin	Flavonoids	Flavonoid carbonoside	3682-02-8	1.25398	0.00246357	0.0181165	0.111116	-3.16986	down
C21H24O10	Phloretin-4'-O-glucoside (Trilobatin)	Flavonoids	Chalcones	4192-90-9	1.25407	0.0025278	0.0181165	0.172329	-2.53676	down
C22H22O10	Biochanin A-7-O-glucoside (Sissotrin)	Flavonoids	Isoflavones	5928-26-7	1.22983	0.0141742	0.0419116	2.08139	1.05755	up
C22H22O10	Prunetin-5-O-glucoside	Flavonoids	Isoflavones	-	1.22218	0.00181989	0.0172141	2.14498	1.10096	up
C22H22O10	Acacetin-7-O-galactoside	Flavonoids	Flavones	-	1.24507	0.000156441	0.00709675	2.09698	1.06831	up
C20H18O12	Myricetin-3-O-xyloside	Flavonoids	Flavonols	-	1.19136	0.0141196	0.0419116	0.48118	-1.05535	down
C23H24O10	6,4'-Dimethoxyisoflavone-7-O-glucoside (Wistin)	Flavonoids	Isoflavones	19046-26-5	1.25615	0.000242276	0.00779974	7.51477	2.90973	up
C21H18O12	Luteolin-7-O-glucuronide	Flavonoids	Flavones	29741-10-4	1.18334	0.00336421	0.0201047	2.04184	1.02987	up
C22H22O11	Pratensein-7-O-glucoside	Flavonoids	Isoflavones	36191-03-4	1.24037	0.000273897	0.00828331	2.21324	1.14616	up
C22H22O11	Chrysoeriol-5-O-glucoside	Flavonoids	Flavones	-	1.23368	0.0225032	0.0569894	3.23159	1.69225	up
C22H22O11	8-Methoxykaempferol-7-O-rhamnoside	Flavonoids	Flavonols	-	1.23316	0.00131843	0.0142642	0.359279	-1.47682	down
C22H22O11	Hispidulin-8-C-glucoside	Flavonoids	Flavonoid carbonoside	-	1.18351	0.0461913	0.0922477	2.01094	1.00787	up
C23H26O10	Farrerol-7-O-glucoside	Flavonoids	Flavanones	885044-12-2	1.25335	0.00015045	0.00709675	5.67465	2.50453	up
C21H20O12	Myricetin-3-O-rhamnoside (Myricitrin)	Flavonoids	Flavonols	17912-87-7	1.22231	0.0140587	0.0418823	0.340765	-1.55315	down
C22H20O12	Kaempferide-3-O-glucuronide	Flavonoids	Flavonols	-	1.19934	0.0203129	0.053208	0.137577	-2.86168	down
C22H22O12	Laricitrin-3-O-rhamnoside	Flavonoids	Flavonols	-	1.21473	0.00105341	0.0134761	0.440924	-1.1814	down
C23H26O11	3,5-Digalloylshikimic acid	Phenolic acids	Phenolic acids	95753-52-9	1.16214	0.0046268	0.0240212	2.83364	1.50266	up
C21H20O13	Myricetin-3-O-glucoside	Flavonoids	Flavonols	19833-12-6	1.21551	0.00117579	0.0135376	0.489447	-1.03078	down
C21H22O13	Dihydromyricetin-3-O-glucoside	Flavonoids	Flavanonols	-	1.19503	0.00434088	0.0235915	0.39343	-1.34582	down
C25H22O10	Silibinin	Flavonoids	Flavanonols	22888-70-6	1.25107	0.0123928	0.0386501	0.101287	-3.30348	down
C21H26O13	4-Hydroxycoumarin di-glucoside	Lignans and Coumarins	Coumarins	-	1.25523	0.00726112	0.029813	7.11608	2.83108	up
C30H46O5	Quillaic acid	Phenolic acids	Phenolic acids	631-01-6	1.23624	0.00087648	0.012149	0.0873402	-3.51721	down
C30H48O5	Madasiatic acid	Terpenoids	Triterpene	26532-66-1	1.12475	0.103537	0.169672	4.24386	2.08538	up
C30H48O5	2α,3α,23-trihydroxyolean-12-en-28-oic acid	Terpenoids	Triterpene	-	1.14142	0.111814	0.17883	4.22676	2.07955	up
C23H22O12	Kaempferol-3-O-(2''-acetyl)glucoside	Flavonoids	Flavonols	-	1.25866	0.000120257	0.00691949	0.441063	-1.18094	down
C24H26O11	3,5-Dihydroxy-3',4'-diacetoxylstilbene-3-O-glucoside	Others	Stilbene	-	1.17895	0.00551768	0.0262221	2.78432	1.47733	up
C22H34O12	3-Hydroxy-4-isopropylbenzylalcohol-3-O-sophoroside	Phenolic acids	Phenolic acids	-	1.16181	0.00992654	0.035381	2.91151	1.54177	up
C25H32O10	7S,8R-threo-3',9,9'-trihydroxy-3-methoxy-4',7-epoxy-neolignan-4-O-rhamnoside	Lignans and Coumarins	Lignans	-	1.25811	0.00860906	0.0324483	0.00443201	-7.81782	down
C25H32O10	Isolariciresinol-9-O-xyloside	Lignans and Coumarins	Lignans	-	1.24379	0.00650902	0.0284913	2.03394	1.02428	up
C25H34O10	Secoisolariciresinol-9'-O-xyloside	Lignans and Coumarins	Lignans	-	1.24161	0.00683985	0.0291228	3.10967	1.63676	up
C26H24O10	Tricin-4'-O-syringyl alcohol	Flavonoids	Flavones	-	1.20166	0.00223028	0.0179815	0.49855	-1.00419	down
C25H22O11	Dicaffeoylshikimic acid	Phenolic acids	Phenolic acids	-	1.19472	0.00262225	0.0181165	0.430546	-1.21576	down
C24H22O12	Feruloylferuloyltartaric acid	Phenolic acids	Phenolic acids	-	1.1317	0.0067691	0.0290833	0.428347	-1.22315	down
C25H31NO10	Cimicifugamide	Alkaloids	Phenolamine	-	1.2591	0.00357391	0.0208583	6.51733e-05	-13.9054	down
C23H22O13	Quercetin-3-O-(6''-acetyl)glucoside	Flavonoids	Flavonols	-	1.24689	0.00691594	0.0291228	0.438581	-1.18908	down
C23H22O13	Quercetin-3-O-(6''-acetyl)galactoside	Flavonoids	Flavonols	-	1.25151	0.000179668	0.00711088	0.253976	-1.97724	down
C25H30O11	Shomaside E	Phenolic acids	Phenolic acids	-	1.20363	0.0110808	0.0369855	0.453951	-1.13939	down
C23H24O13	Limocitrin-7-O-glucoside	Flavonoids	Flavonols	-	1.24443	2.58922e-05	0.00395767	4.37752	2.13011	up
C27H48O9	2-Linoleoylglycerol-1-O-glucoside*	Lipids	Glycerol ester	-	1.08141	0.0111796	0.0370183	0.394562	-1.34168	down
C24H24O13	Isorhamnetin-3-O-(6''-acetylglucoside)	Flavonoids	Flavonols	-	1.24808	0.00488985	0.024279	0.331592	-1.59252	down
C26H32O11	Matairesinol-4'-O-glucoside (Matairesinoside)	Lignans and Coumarins	Lignans	23202-85-9	1.17063	0.00514508	0.0251705	0.481484	-1.05444	down
C24H26O13	Rosmarinic acid-3'-O-glucoside	Phenolic acids	Phenolic acids	910028-78-3	1.22916	0.00481425	0.0240662	0.10654	-3.23053	down
C26H34O11	Lariciresinol-4'-O-glucoside	Lignans and Coumarins	Lignans	143663-00-7	1.25603	0.0133855	0.0404809	0.0288737	-5.1141	down
C26H36O11	Secoisolariciresinol 4-O-glucoside	Lignans and Coumarins	Lignans	-	1.25299	1.45835e-05	0.00363858	2.60409	1.38078	up
C27H26O11	Tricin-4'-O-(guaiacylglycerol)ether	Flavonoids	Flavones	-	1.1153	0.0589122	0.110516	0.489207	-1.03148	down
C27H52NO7P	LysoPC 19:2(2n isomer)*	Lipids	LPC	-	1.25911	0.00229136	0.0179815	0.000606755	-10.6866	down
C27H56NO7P	LysoPC 19:0	Lipids	LPC	108273-88-7	1.23977	0.0203036	0.053208	0.2288	-2.12784	down
C25H26O14	Syringetin-3-O-(6''-Acetyl)glucoside	Flavonoids	Flavonols	-	1.25601	0.000873359	0.012149	0.449038	-1.15509	down
C27H34O12	Eucommin A	Lignans and Coumarins	Lignans	99633-12-2	1.13249	0.0268209	0.0644993	2.14524	1.10114	up
C27H36O12	5'-Methoxyisolariciresinol-9'-O-glucoside	Lignans and Coumarins	Lignans	-	1.24223	0.000978066	0.0131415	7.24108	2.85621	up
C30H34O10	Lappaol C	Lignans and Coumarins	Lignans	64855-00-1	1.24515	0.0163608	0.0463864	0.15965	-2.64702	down
C30H26O12	Procyanidin B3	Tannins	Proanthocyanidins	23567-23-9	1.25153	0.00118824	0.0135376	0.353599	-1.49982	down
C30H26O12	Apigenin-7-O-(6''-p-Coumaryl)glucoside	Flavonoids	Flavones	-	1.2582	0.0244192	0.0603226	2435.74	11.2501	up
C27H30O14	Apigenin-7-O-rutinoside (Isorhoifolin)	Flavonoids	Flavones	552-57-8	1.25843	0.0184184	0.0499498	2818.44	11.4607	up
C27H31O14+	Pelargonidin-3-O-rutinoside	Flavonoids	Anthocyanidins	-	1.25405	0.00181611	0.0172141	0.337676	-1.56629	down
C26H28O15	Kaempferol-3-O-sambubioside	Flavonoids	Flavonols	27661-51-4	1.2544	3.5841e-05	0.00397437	2.43196	1.28212	up
C30H28O12	Isosalipurposide-6''-O-p-coumaric acid	Flavonoids	Chalcones	-	1.25536	9.97608e-06	0.00331871	0.371221	-1.42965	down
C30H30O12	Phloretin-4'-O-(6''-p-Coumaroyl)glucoside	Flavonoids	Chalcones	-	1.2454	0.000136966	0.00691949	0.25311	-1.98216	down
C30H26O13	Kaempferol-3-O-(6''-p-Coumaroyl)glucoside (Tiliroside)	Flavonoids	Flavonols	20316-62-5	1.25714	0.000294681	0.00848403	0.088497	-3.49823	down
C30H26O13	Luteolin-7-O-(6''-caffeoyl)rhamnoside	Flavonoids	Flavones	-	1.24983	0.000717227	0.0108453	0.195094	-2.35776	down
C30H26O13	Biondnoid I	Flavonoids	Flavonols	142750-32-1	1.25915	0.00306473	0.0194012	1.18853e-05	-16.3605	down
C27H30O15	Kaempferol-3-O-glucoside-7-O-rhamnoside	Flavonoids	Flavonols	-	1.25863	0.0167929	0.0473427	8982.33	13.1329	up
C27H30O15	Kaempferol-3-O-rutinoside(Nicotiflorin)	Flavonoids	Flavonols	17650-84-9	1.25698	0.0504065	0.0984456	6224.44	12.6037	up
C27H30O15	Kaempferol-3-O-neohesperidoside	Flavonoids	Flavonols	32602-81-6	1.2591	0.00245593	0.0181165	9321.67	13.1864	up
C27H30O15	Kaempferol-3-O-robinobioside(Biorobin)	Flavonoids	Flavonols	17297-56-2	1.2152	0.0343623	0.0763777	2.83192	1.50178	up
C28H34O14	Didymin (Isosakuranetin-7-O-rutinoside)	Flavonoids	Flavanones	14259-47-3	1.25713	0.00230625	0.0179815	0.233972	-2.09559	down
C26H28O16	Quercetin-3-O-sambubioside	Flavonoids	Flavonols	83048-35-5	1.23351	0.00228261	0.0179815	0.388784	-1.36296	down
C26H28O16	Quercetin-3-O-apiosyl(1→2)galactoside	Flavonoids	Flavonols	-	1.15433	0.0604769	0.111477	0.3083	-1.69759	down
C28H26O15	"""Eriodictyol-7-O-(6""""-O-galloyl)glucoside"""	Flavonoids	Flavanones	-	1.03194	0.0510875	0.0991933	2.0349	1.02496	up
C30H26O14	Quercetin-3-O-(2''-p-Coumaroyl)galactoside	Flavonoids	Flavonols	-	1.25762	0.00128458	0.0140881	0.308448	-1.6969	down
C30H26O14	Quercetin-3-O-(6''-p-Coumaroyl)galactoside	Flavonoids	Flavonols	-	1.22655	0.0162811	0.0462921	0.396011	-1.33639	down
C30H26O14	Quercetin-3-O-(6''-p-Coumaroyl)glucoside	Flavonoids	Flavonols	-	1.25323	0.00191256	0.0172141	0.328984	-1.60391	down
C30H26O14	Quercetin-3-O-(2''-p-Coumaroyl)glucoside	Flavonoids	Flavonols	-	1.25868	2.18038e-05	0.00395767	0.367025	-1.44605	down
C28H34O15	Hesperetin-7-O-neohesperidoside(Neohesperidin)	Flavonoids	Flavanones	13241-33-3	1.20973	0.0172315	0.0481709	0.472982	-1.08014	down
C28H32O16	6-C-Methylquercetin-3-O-rutinoside	Flavonoids	Flavonols	-	1.25754	0.041169	0.0860984	3259.19	11.6703	up
C29H36O15	Hesperidin methylchalcone	Flavonoids	Chalcones	24292-52-2	1.13149	0.00913707	0.033525	0.440134	-1.18398	down
C31H29O14+	Petunidin-3-O-(6''-O-p-Coumaroyl)glucoside	Flavonoids	Anthocyanidins	-	1.09056	0.0203002	0.053208	2.52186	1.33449	up
C27H30O17	Quercetin-5,4'-di-O-glucoside	Flavonoids	Flavonols	-	1.21992	0.000638967	0.0105338	2.79608	1.4834	up
C30H27O15+	Delphinidin-3-O-(6''-O-caffeoyl)glucoside	Flavonoids	Anthocyanidins	-	1.25188	0.00239377	0.0181165	3.90349	1.96476	up
C32H30O14	Chrysoeriol-7-O-(6''-feruloyl)glucoside	Flavonoids	Flavones	-	1.25375	0.00164764	0.0164435	0.317681	-1.65435	down
C29H32O18	Quercetin-3-O-(6''-acetyl)glucosyl-(1→3)-Galactoside	Flavonoids	Flavonols	-	1.16471	0.0141945	0.0419116	0.459908	-1.12058	down
C35H66NO9P	1-(9Z-Octadecenoyl)-2-(9-oxo-nonanoyl)-sn-glycero-3-phosphocholine	Lipids	Glycerol ester	-	1.22407	0.0312665	0.0722315	2.56092	1.35666	up
C33H56O14	1-α-Linolenoyl-glycerol-2,3-di-O-glucoside	Lipids	Glycerol ester	-	1.1791	0.00425716	0.0234732	2.01214	1.00873	up
C39H32O15	Castanoside B [Kaempferol-3-O-(4'',6''-di-p-coumaroyl)mannoside]	Flavonoids	Flavonols	-	1.25893	0.000235734	0.00779974	0.195824	-2.35237	down
C33H41O19+	Pelargonidin-3-O-rutinoside-5-O-glucoside	Flavonoids	Anthocyanidins	-	1.2459	0.00861886	0.0324483	0.168361	-2.57037	down
C45H38O18	Procyanidin C2	Tannins	Proanthocyanidins	37064-31-6	1.25076	0.000351711	0.00926141	0.39044	-1.35683	down
C45H38O18	Procyanidin C1	Tannins	Proanthocyanidins	37064-30-5	1.21986	0.0324357	0.0734229	0.420862	-1.24858	down
C45H38O18	Catechin-catechin-catechin	Flavonoids	Flavanols	-	1.24074	0.0156616	0.045044	0.221704	-2.17329	down
C60H50O24	Arecatannin A1	Tannins	Tannin	-	1.23893	0.00810827	0.0312434	0.259896	-1.94399	down
C60H50O24	Arecatannin A2	Tannins	Tannin	79763-29-4	1.24716	0.00452851	0.0239173	0.339528	-1.5584	down
C60H50O24	Cinnamtannin B2	Tannins	Tannin	88038-12-4	1.0933	0.00722884	0.0298115	0.218257	-2.1959	down
C60H50O24	Cinnamtannin A2	Tannins	Tannin	86631-38-1	1.24217	0.00434953	0.0235915	0.331436	-1.5932	down
