# Supplementary material for: Metabolites and Plant Hormones Related to the Resistance Response to Feeding Stimulation and Leaf Clipping Control in Chinese Pine (Pinus tabuliformis Carr.)
Source: Curr Issues Mol Biol. 2023 Jan 30;45(2):1086–99. doi: 10.3390/cimb45020072 (PMC9955327; doi:10.3390/cimb45020072)
Supplement: Supplementary file 1 [file cimb-45-00072-s001.zip › Table S2.xlsx]

## Sheet: Concentration
Groups	JA Concentration (pmol·L−1)	SA Concentration (pmol·L−1)	IAA Concentration (μg·L−1)	ABA Concentration (μg·L−1)
0h	105.19	86.2627	95.7266	95.7266
FS 0.5h	134.773	84.671	109.722	109.722
LCC 0.5h	108.612	80.4254	94.5185	94.5185
FS 1 h	132.054	25.8624	78.958	78.958
LCC 1 h	157.425	102.755	130.09	130.09
FS 1.5 h	185.158	257.66	221.409	221.409
LCC 1.5 h	115.856	62.8429	89.3492	89.3492
FS 2 h	143.426	90.5581	116.992	116.992
LCC 2 h	83.6418	123.277	103.459	103.459
FS 4 h	79.2036	29.213	54.2083	54.2083
LCC 4 h	72.6528	29.5404	51.0966	51.0966
FS 6 h	79.1068	53.6045	66.3556	66.3556
LCC 6 h	114.045	76.9433	95.494	95.494
FS 8 h	133.265	79.5529	106.409	106.409
LCC 8 h	96.7325	105.424	101.078	101.078

## Sheet: ANOVA table
JA
Time after treatment	N	Subset
		1	2	3	4	5
4	3	72.6528
2	3	83.6418	83.6418
8	3		96.7325	96.7325
0	3			105.19	105.19
0.5	3			108.612	108.612
6	3				114.045
1.5	3				115.856
1	3					157.425
Sig.		0.148	0.089	0.138	0.193	1
SA
Time after treatment	N	Subset
		1	2	3	4
4	3	29.5404
1.5	3		62.8429
6	3		76.9433	76.9433
0.5	3		80.4254	80.4254
0	3		86.2627	86.2627
1	3			102.755	102.755
8	3			105.424	105.424
2	3				123.277
Sig.		1	0.172	0.107	0.216
IAA
Time after treatment	N	Subset
		1	2	3
4	3	7.46226
1.5	3	8.10932	8.10932
0	3	8.47453	8.47453
8	3	8.53504	8.53504
0.5	3	8.82972	8.82972
6	3	9.31962	9.31962
2	3		10.4087
1	3			18.5321
Sig.		0.175	0.097	1
ABA
Time after treatment	N	Subset
		1	2	3
1.5	3	9.39651
0.5	3	11.2411	11.2411
2	3	11.3427	11.3427
1	3	12.81	12.81
0	3	12.9971	12.9971
6	3	13.9728	13.9728
4	3		15.7544	15.7544
8	3			19.3565
Sig.		0.104	0.108	0.149

## Sheet: Correlation
Correlation
		JA	SA	IAA	ABA
JA	Pearson Correlation Coefficient	1	0.360*	0.188078	0.0646845
	Sig.(2-tailed)		0.0151671	0.215998	0.672917
SA	Pearson Correlation Coefficient	0.360*	1	-.372*	-.338*
	Sig.(2-tailed)	0.0151671		0.0119588	0.0232425
IAA	Pearson Correlation Coefficient	0.188078	-.372*	1	.770**
	Sig.(2-tailed)	0.215998	0.0119588		6.53876e-10
ABA	Pearson Correlation Coefficient	0.0646845	-.338*	0.770**	1
	Sig.(2-tailed)	0.672917	0.0232425	6.53876e-10
*. Correlation is significant at 0.05 level (2-tailed).
**. Correlation is significant at the 0.01 level (2-tailed).
