# Supplementary material for: Metabolites and Plant Hormones Related to the Resistance Response to Feeding Stimulation and Leaf Clipping Control in Chinese Pine (Pinus tabuliformis Carr.)
Source: Curr Issues Mol Biol. 2023 Jan 30;45(2):1086–99. doi: 10.3390/cimb45020072 (PMC9955327; doi:10.3390/cimb45020072)
Supplement: Supplementary file 1 [file cimb-45-00072-s001.zip › Table S3.xlsx]

## Sheet: Sheet1
Index	Q1 (Da)	Q3 (Da)	Molecular Weight (Da)	Formula	Ionization model	Compounds	CAS
pmf0096	88.99	70.9	89.995	C2H2O4	[M-H]-	Oxalic acid	144-62-7
pme2601	89	59	90.032	C3H6O3	[M-H]-	3-Hydroxypropanoic acid	503-66-2
Lmqp000873	101.02	55.02	100.018	C4H4O3	[M+H]+	Succinic anhydride	108-30-5
mws4052	102.05	56.05	101.048	C4H7NO2	[M+H]+	1-Aminocyclopropane-1-carboxylic acid	22059-21-8
MWSmce585	104.07	59.01	103.063	C4H9NO2	[M+H]+	Methyl 3-aminopropanoate	4138-35-6
pme3033	104.07	86	103.063	C4H9NO2	[M+H]+	N,N-Dimethylglycine*	1118-68-9
pme3017	104.07	58	103.063	C4H9NO2	[M+H]+	2-Aminoisobutyric acid	62-57-7
pme3011	104.07	68.8	103.063	C4H9NO2	[M+H]+	γ-Aminobutyric acid*	56-12-2
mws0576	103.04	59.1	104.047	C4H8O3	[M-H]-	3-Hydroxybutyric acid*	300-85-6
pme1975	103	59	104.06	C3H4O4	[M-H]-	Malonic acid	141-82-2
pme0010	106	60	105.043	C3H7NO3	[M+H]+	L-Serine	56-45-1
mws0255	112.05	95	111.043	C4H5N3O	[M+H]+	Cytosine	71-30-7
pme2122	112.09	95	111.08	C5H9N3	[M+H]+	Histamine	51-45-6
pme0257	111.02	80	112.027	C4H4N2O2	[M-H]-	Uracil	66-22-8
pme0006	116.07	70.1	115.063	C5H9NO2	[M+H]+	L-Proline	147-85-3
mws0376	115	71	116.011	C4H4O4	[M-H]-	Fumaric acid	110-17-8
pmb1096	118.07	91	117.058	C8H7N	[M+H]+	Indole	120-72-9
mws2628	118.09	87.05	117.07	C5H11NO2	[M+H]+	N-Methyl-4-aminobutyric acid*	1119-48-8
mws0256	118.09	72.1	117.079	C5H11NO2	[M+H]+	L-Valine	72-18-4
mws0192	117.02	73	118.027	C4H6O4	[M-H]-	Succinic acid	110-15-6
pme1730	117	59	118.027	C4H6O4	[M-H]-	D-Erythronolactone	15667-21-7
mws0470	117.02	73	118.027	C4H6O4	[M-H]-	Methylmalonic acid	516-05-2
mws0147	117.06	59	118.063	C5H10O3	[M-H]-	β-Hydroxyisovaleric acid	625-08-1
pme3096	118	74	119.022	C3H5NO4	[M-H]-	Aminomalonic acid	1068-84-4
mws0230	120.07	74	119.058	C4H9NO3	[M+H]+	L-(-)-Threonine	72-19-5
mws0671	120.07	74.1	119.058	C4H9NO3	[M+H]+	L-Homoserine*	672-15-1
pmp001287	120.08	103.05	119.073	C8H9N	[M+H]+	N-Benzylmethylene isomethylamine	-
Lmbp000728	121.06	77.04	120.058	C8H8O	[M+H]+	(S)-2-Phenyloxirane	20780-54-5
pmb0069	122	105	121.053	C7H7NO	[M+H]+	Benzamide	55-21-0
mws0491	122.1	105	121.089	C8H11N	[M+H]+	Phenethylamine	64-04-0
mws0628	121.03	92	122.037	C7H6O2	[M-H]-	4-Hydroxybenzaldehyde	123-08-0
ML10179289	105.07	77.04	122.073	C8H10O	[M-H2O+H]+	2-Phenylethanol	60-12-8
pme0490	124.04	78	123.032	C6H5NO2	[M+H]+	Nicotinic acid (Vitamin B3)	59-67-6
pme1216	122.03	78	123.032	C6H5NO2	[M-H]-	2-Picolinic acid*	98-98-6
Lmyp003371	125.06	110.04	124.052	C7H8O2	[M+H]+	3,5-Dihydroxytoluene	504-15-4
MWSmce118	127.05	81.04	126.043	C5H6N2O2	[M+H]+	Imidazole-4-Acetic Acid	645-65-8
MWS2027	129.03	69	128.022	C4H4N2O3	[M+H]+	Barbituric acid;Malonylurea;2,4,6-Pyrimidinetrione	67-52-7
ML10181668	130.09	84.08	129.079	C6H11NO2	[M+H]+	Cycloleucine	52-52-8
MWS0811	130.09	84.08	129.079	C6H11NO2	[M+H]+	L-Pipecolic Acid	3105-95-1
Zmgn000217	129.02	85.03	130.027	C5H6O4	[M-H]-	Methylenesuccinic acid	97-65-4
mws0216	132.07	86	131.058	C5H9NO3	[M+H]+	Trans-4-Hydroxy-L-proline	51-35-4
pmf0470	132.07	73	131.058	C5H9NO3	[M+H]+	cis-4-Hydroxy-D-proline	2584-71-6
Zmpn000638	130.05	88.04	131.069	C4H9N3O2	[M-H]-	3-Guanidinopropionic acid	353-09-3
mws0227	132.1	86.2	131.095	C6H13NO2	[M+H]+	L-Leucine	61-90-5
mws1587	132.1	86	131.095	C6H13NO2	[M+H]+	L-Norleucine	327-57-1
mws0258	132.1	86	131.095	C6H13NO2	[M+H]+	L-Isoleucine*	73-32-5
pmp001198	132.1	57.1	131.095	C6H13NO2	[M+H]+	6-Deoxyfagomine	197449-09-5
pme0274	132.1	69	131.095	C6H13NO2	[M+H]+	6-Aminocaproic acid	60-32-2
mws0473	131.03	87.05	132.042	C5H8O4	[M-H]-	2-Methylsuccinic acid	498-21-5
pme0243	131.03	87.05	132.042	C5H8O4	[M-H]-	Glutaric acid	110-94-1
Lmmn000806	131.03	87.05	132.042	C5H8O4	[M-H]-	Dimethylmalonic acid*	595-46-0
Lmbn001288	131.03	87.04	132.042	C5H8O4	[M-H]-	2-Hydroxy-2-methyl-3-oxobutanoic acid*	71698-08-3
mws0001	133.06	74	132.054	C4H8N2O3	[M+H]+	L-Asparagine	70-47-3
MWSmce579	133.06	77.04	132.058	C9H8O	[M+H]+	Trans-Cinnamaldehyde	14371-10-9
mws0972	131.07	85	132.079	C6H12O3	[M-H]-	6-Hydroxyhexanoic acid	1191-25-9
pme2527	133	116	132.09	C5H12N2O2	[M+H]+	L-Ornithine	70-26-8
mws0219	132.03	88	133.038	C4H7NO4	[M-H]-	L-AsparticAcid	56-84-8
MWS1709	133.01	71.01	134.022	C4H6O5	[M-H]-	D-Malic acid	636-61-3
Lmbn000198	133.01	71.01	134.022	C4H6O5	[M-H]-	3-Dehydro-L-Threonic Acid	-
mws0275	133.01	71.01	134.022	C4H6O5	[M-H]-	L-Malic acid	97-67-6
Zmgn000503	133.05	71.01	134.058	C5H10O4	[M-H]-	2,3-Dihydroxy-3-Methylbutanoic Acid	1756-18-9
pme0057	136.04	118.1	135.035	C4H9NO2S	[M+H]+	L-Homocysteine	6027-13-0
pmb0374	136.06	118.9	135.054	C5H5N5	[M+H]+	2-Aminopurine	452-06-2
pme0040	136.06	119	135.054	C5H5N5	[M+H]+	Adenine	73-24-5
pme0033	137.05	119	136.039	C5H4N4O	[M+H]+	Hypoxanthine	68-94-0
pme1173	137.05	110	136.039	C5H4N4O	[M+H]+	Allopurinol	315-30-0
mws1336	138.06	120	137.048	C7H7NO2	[M+H]+	4-Aminobenzoic acid	150-13-0
pme1002	138.09	103	137.084	C8H11NO	[M+H]+	L-Tyramine	51-67-2
mws0749	137.02	93	138.032	C7H6O3	[M-H]-	4-Hydroxybenzoic acid*	99-96-7
Hmgn001653	137.02	93.03	138.032	C7H6O3	[M-H]-	3,4-Dihydroxybenzaldehyde*	139-85-5
mws0336	137.04	93.05	138.043	C6H6N2O2	[M-H]-	Urocanic acid	104-98-3
pme2828	140	99	139.027	C6H5NO3	[M+H]+	4-Nitrophenol	100-02-7
pme3207	141.02	59	142.027	C6H6O4	[M-H]-	Muconic acid	1119-72-8
Lmgn003978	141.09	59.01	142.099	C8H14O2	[M-H]-	2-n-Propyl-2-pentenoic acid	60218-41-9
Hmsp000364	144.1	98.09	143.095	C7H13NO2	[M+H]+	L-Cyclopentylglycine	2521-84-8
Hmmp002124	146.06	118.06	145.053	C9H7NO	[M+H]+	Indole-3-carboxaldehyde	487-89-8
pme0295	146.08	86	145.074	C6H11NO3	[M+H]+	4-Acetamidobutyric acid	3025-96-5
Lmqp000427	146.08	82.07	145.074	C6H11NO3	[M+H]+	N-Methyl-Trans-4-Hydroxy-L-Proline	4252-82-8
mws0567	146.09	87	145.085	C5H11N3O2	[M+H]+	4-Guanidinobutyric acid	463-00-3
pme2380	145.01	101	146.022	C5H6O5	[M-H]-	A-Ketoglutaric acid	328-50-7
Wmzn000227	145.06	109.04	146.058	C6H10O4	[M-H]-	2,2-Dimethylsuccinic acid	597-43-3
pme0193	147.08	84	146.069	C5H10N2O3	[M+H]+	L-Glutamine	56-85-9
pme0026	147.11	84	146.106	C6H14N2O2	[M+H]+	L-(+)-Lysine	56-87-1
pme0014	148.06	84	147.053	C5H9NO4	[M+H]+	L-Glutamic acid	56-86-0
Zmzn000113	146.05	102.06	147.053	C5H9NO4	[M-H]-	L-threo-3-Methylaspartate	6061-13-8
mws1050	148.06	88	147.053	C5H9NO4	[M+H]+	O-Acetylserine*	5147-00-2
Zmsp000366	148.1	130.09	147.09	C6H13NO3	[M+H]+	Fagomine	53185-12-9
pmp001285	149.02	65.04	148.016	C8H4O3	[M+H]+	Phthalic anhydride	85-44-9
Zmyn000247	147.03	57.03	148.037	C5H8O5	[M-H]-	2-Hydroxyglutaric Acid	13095-48-2
pmb2826	147.03	87.1	148.037	C5H8O5	[M-H]-	L-Citramalic acid	6236-09-5
ML10171848	147.03	85.03	148.037	C5H8O5	[M-H]-	D-Arabinono-1,4-lactone	2782-09-4
Zmyn000230	147.03	57.03	148.037	C5H8O5	[M-H]-	2-Dehydro-3-deoxy-L-arabinonate	-
Lmbn000216	147.03	57.03	148.037	C5H8O5	[M-H]-	3-Methylmalic acid	152204-30-3
mws2213	147.05	77.01	148.052	C9H8O2	[M-H]-	Cinnamic acid	140-10-3
mws1024	147.05	129	148.052	C9H8O2	[M-H]-	p-Coumaraldehyde	2538-87-6
pme3154	147.07	59.01	148.074	C6H12O4	[M-H]-	Mevalonic acid	150-97-0
pme1210	150.06	61	149.051	C5H11NO2S	[M+H]+	L-Methionine	63-68-3
Zmgn000173	149.05	75.01	150.053	C5H10O5	[M-H]-	D-Ribose	50-69-1
mws1499	149.05	59.01	150.053	C5H10O5	[M-H]-	D-Arabinose	10323-20-3
MWSmce682	149.05	59.01	150.053	C5H10O5	[M-H]-	DL-Xylose	25990-60-7
mws0921	149.06	131	150.068	C9H10O2	[M-H]-	p-Coumaryl alcohol	3690-05-9
pmf0420	149.06	74.9	150.068	C9H10O2	[M-H]-	Benzyl acetate	140-11-4
Lmxp001668	151.08	91.05	150.068	C9H10O2	[M+H]+	2-Methoxy-4-ethenylphenol	7786-61-0
pme1109	152.06	135	151.049	C5H5N5O	[M+H]+	Guanine	73-40-5
pme0183	152.06	135	151.049	C5H5N5O	[M+H]+	Isoguanine*	3373-53-3
pma0675	153.05	135.04	152.047	C8H8O3	[M+H]+	o-Anisic acid	579-75-9
mws0458	151.04	136	152.047	C8H8O3	[M-H]-	Vanillin	121-33-5
mws0180	153.02	109.03	154.027	C7H6O4	[M-H]-	2,5-Dihydroxybenzoic acid*	490-79-9
mws0639	153.02	109.03	154.027	C7H6O4	[M-H]-	2,3-Dihydroxybenzoic Acid*	303-38-8
Jmwp002208	155.07	91.05	154.063	C8H10O3	[M+H]+	3,4-dihydroxy phenylethanol	-
mws0254	156.08	110	155.069	C6H9N3O2	[M+H]+	L-Histidine	71-00-1
pmf0174	157.16	157.2	158.167	C10H22O	[M-H]-	1-Decanol*	112-30-1
pmf0175	157.16	157.2	158.167	C10H22O	[M-H]-	2-Decanol*	1120-06-5
Lmbn001467	158.08	116.07	159.09	C7H13NO3	[M-H]-	5-Acetamidopentanoic Acid	1072-10-2
mws1550	162.06	73.1	161.051	C6H11NO2S	[M+H]+	S-Allyl-L-cysteine	21593-77-1
pme3382	160.06	98	161.069	C6H11NO4	[M-H]-	N-Acetylthreonine	17093-74-2
pme2761	161	73	162.016	C5H6O6	[M-H]-	4-Hydroxy-2-oxoglutaric acid	1187-99-1
MWS0559	161.05	71.01	162.053	C6H10O5	[M-H]-	1,6-anhydro-β-D-glucose	498-07-7
pme2914	161.05	99	162.053	C6H10O5	[M-H]-	3-Hydroxy-3-methylpentane-1,5-dioic acid	503-49-1
pmf0440	163.08	91.1	162.068	C10H10O2	[M+H]+	4-MethoxycinnaMaldehyde	1963-36-6
Lmqp008175	163.08	103.05	162.068	C10H10O2	[M+H]+	Methyl Cinnamate	103-26-4
Lmbp000123	164.07	56.05	163.067	C6H13NO2S	[M+H]+	L-Homomethionine*	25148-30-5
Lmbn002648	163.04	119.05	164.047	C9H8O3	[M-H]-	α-Hydroxycinnamic Acid*	5801-57-0
Lmmn001643	163.04	119.05	164.047	C9H8O3	[M-H]-	2-Hydroxycinnamic acid	583-17-5
Lmbn002739	163.04	119.05	164.047	C9H8O3	[M-H]-	3-Hydroxycinnamic Acid*	14755-02-3
pme1439	165.05	119	164.047	C9H8O3	[M+H]+	p-Coumaric acid	501-98-4
pme3083	164.04	120	165.043	C8H7NO3	[M-H]-	2-(Formylamino)benzoic acid	3342-77-6
pme2617	166.05	102	165.046	C5H11NO3S	[M+H]+	Methionine sulfoxide	62697-73-8
pme0021	166.09	120.08	165.07	C9H11NO2	[M+H]+	L-Phenylalanine	63-91-2
mws0344	165.04	75	166.048	C5H10O6	[M-H]-	D-Xylonic acid	526-91-0
pme1266	167.06	124	166.049	C6H6N4O2	[M+H]+	3-Methylxanthine	1076-22-8
Lmgp002595	167.07	121.03	166.063	C9H10O3	[M+H]+	Acetovanillone	498-02-2
mws0467	165.06	119.05	166.063	C9H10O3	[M-H]-	3-(4-Hydroxyphenyl)-propionic acid	501-97-3
Lmrn003000	165.06	103.06	166.063	C9H10O3	[M-H]-	2-Hydroxy-3-phenylpropanoic acid	828-01-3
Lmdp003146	167.11	93.07	166.099	C10H14O2	[M+H]+	Rhododendrol	501-96-2
pmn001681	165.09	149.06	166.099	C10H14O2	[M-H]-	1-(4-Methoxyphenyl)-1-propanol	5349-60-0
MWS20142	167.11	91.05	166.099	C10H14O2	[M+H]+	rugulolide C	-
pmc0274	167.1	121.1	166.1	C6H6N4S	[M+H]+	6-Methylmercaptopurine	50-66-8
pma2400	167.1	94.99	166.136	C11H18O	[M+H]+	Dihydrojasmone	1128-08-1
NK10253223	168.06	94.06	167.058	C8H9NO3	[M+H]+	2-Amino-3-methoxybenzoic acid*	3177-80-8
Zmjp000624	168.06	150.05	167.058	C8H9NO3	[M+H]+	Pyridoxal	66-72-8
Lmmp003042	169.05	123.04	168.042	C8H8O4	[M+H]+	Protocatechuic Acid Methyl Ester	2150-43-8
pme1292	167.1	123.04	168.042	C8H8O4	[M-H]-	Homogentisic acid*	451-13-8
Hmbp001276	169.05	65.03	168.042	C8H8O4	[M+H]+	Gallacetophenone	528-21-2
pme1383	170.08	134.1	169.074	C8H11NO3	[M+H]+	Pyridoxine	65-23-6
pme0181	170.09	124	169.085	C7H11N3O2	[M+H]+	3-Methyl-L-Histidine	368-16-1
pme3186	169	79	169.998	C3H7O6P	[M-H]-	DL-Glyceraldehyde 3-phosphate	591-59-3
MWS20192	171.03	107.01	170.022	C7H6O5	[M+H]+	Gallic acid	149-91-7
ML10176345	171.03	109.03	172.037	C7H8O5	[M-H]-	3-Dehydroshikimic acid	2922-42-1
pme0124	173.09	115.5	172.085	C7H12N2O3	[M+H]+	L-Glycyl-L-proline	704-15-4
pme2550	173.02	137	174.016	C6H6O6	[M-H]-	Cis-Aconitic acid*	585-84-2
pme3009	175.02	99	174.016	C6H6O6	[M+H]+	Trans-Citridic acid*	4023-65-8
MA10039492	173.01	71.03	174.016	C6H6O6	[M-H]-	Dehydroascorbic acid	490-83-5
mws0154	173.05	93	174.053	C7H10O5	[M-H]-	Shikimic acid	138-59-0
Zmyn000155	173.11	131.08	174.1	C7H14N2O3	[M-H]-	N-α-Acetyl-L-ornithine	6205-08-9
MWSmce119	175.11	70.06	174.112	C6H14N4O2	[M+H]+	L-Arginine	74-79-3
pme2559	174.04	88	175.048	C6H9NO5	[M-H]-	N-Acetylaspartate	997-55-7
pme0008	176.1	113	175.096	C6H13N3O3	[M+H]+	L-Citrulline	372-75-8
mws4175	175.02	85.03	176.032	C6H8O6	[M-H]-	D-Glucurono-6,3-lactone	32449-92-6
pmb3101	175.06	115	176.068	C7H12O5	[M-H]-	2-Isopropylmalic Acid	49601-06-1
Lmgn000242	177.04	113.02	178.048	C6H10O6	[M-H]-	4,5,6-Trihydroxy-2-oxohexanoic acid	56742-44-0
MWSmce220	177.04	59.02	178.048	C6H10O6	[M-H]-	D-Glucono-1,5-lactone	90-80-2
mws1195	179.07	147.1	178.063	C10H10O3	[M+H]+	p-Coumaric acid methyl ester	3943-97-3
pmb2795	177	145	178.063	C10H10O3	[M-H]-	4-Methoxycinnamic acid	830-09-1
mws0009	179.07	91	178.063	C10H10O3	[M+H]+	Coniferaldehyde	20649-42-7
mws2212	179.03	135.05	180.042	C9H8O4	[M-H]-	Caffeic acid	331-39-5
pmf0138	179.06	59	180.063	C6H12O6	[M-H]-	D-Mannose*	3458-28-4
pmf0139	179.06	59	180.063	C6H12O6	[M-H]-	D-Galactose*	59-23-4
Hmln000297	179.05	59.01	180.063	C6H12O6	[M-H]-	Inositol	87-89-8
mws4170	179.06	59.01	180.063	C6H12O6	[M-H]-	D-Glucose	50-99-7
Lmbn004847	179.07	146.04	180.079	C10H12O3	[M-H]-	4-Methoxyphenylpropionic acid	-
mws0093	179.07	146	180.079	C10H12O3	[M-H]-	Coniferyl alcohol	458-35-5
Hmcp009963	180.14	123.07	180.138	C11H18NO+	[M]+	Candicine	6656-13-9
MWStz070	182.08	91.05	181.074	C9H11NO3	[M+H]+	N-(2-Hydroxy-4-methoxyphenyl)acetamide	58469-06-0
mws0250	182.08	136.1	181.074	C9H11NO3	[M+H]+	L-Tyrosine	60-18-4
Hmcn006267	181.05	107.01	182.058	C9H10O4	[M-H]-	2,6-Dimethoxybenzoic acid	1466-76-8
Lmlp001436	183.07	165.06	182.058	C9H10O4	[M+H]+	Dihydrocaffeic acid	1078-61-1
pme2596	184.06	148	183.053	C8H9NO4	[M+H]+	4-Pyridoxic acid	82-82-6
pme0309	183.03	124	184.037	C8H8O5	[M-H]-	3-O-Methylgallic Acid	3934-84-7
Wmmn002441	183.03	124.02	184.11	C10H16O3	[M-H]-	(E)-Linalool-1-oic acid	-
MWS1816	183.14	183.14	184.146	C11H20O2	[M-H]-	10-Undecenoic acid	112-38-9
pme2602	184	97	185.009	C3H8NO6P	[M-H]-	O-Phospho-L-serine	407-41-0
mws0752	185.15	185.16	186.162	C11H22O2	[M-H]-	Undecylic Acid	112-37-8
Hmmp001310	188.07	118.07	187.063	C11H9NO2	[M+H]+	3-Indoleacrylic acid	1204-06-4
pme0137	187.07	125	188.08	C7H12N2O4	[M-H]-	N-Acetyl-L-Glutamine	2490-97-3
mws0237	187.1	125	188.105	C9H16O4	[M-H]-	Anchoic Acid	123-99-9
mws0736	189.12	86	188.116	C8H16N2O3	[M+H]+	N-Glycyl-L-leucine*	869-19-2
pme0122	189.12	126	188.116	C8H16N2O3	[M+H]+	N6-Acetyl-L-lysine	692-04-6
mws5041	189.12	86.1	188.116	C8H16N2O3	[M+H]+	L-Glycyl-L-isoleucine*	19461-38-2
Zmdp000292	189.14	70.07	188.127	C7H16N4O2	[M+H]+	Arginine methyl ester	-
Zmjp000182	189.13	70.07	188.127	C7H16N4O2	[M+H]+	N-Monomethyl-L-arginine	17035-90-4
pme3388	189.13	144	188.127	C7H16N4O2	[M+H]+	H-HomoArg-OH	156-86-5
pmf0348	187.13	97	188.141	C10H20O3	[M-H]-	2,6-Dimethyl-7-octene-2,3,6-triol	73815-21-1
pme0075	188.1	128	189.064	C7H11NO5	[M-H]-	N-Acetyl-L-glutamic acid	1188-37-0
pme0278	191.1	128	190.095	C7H14N2O4	[M+H]+	2,6-Diaminooimelic acid	583-93-7
Zmyn000453	191.02	111.01	192.027	C6H8O7	[M-H]-	Isocitric Acid	320-77-4
mws0281	191.02	111.01	192.027	C6H8O7	[M-H]-	Citric Acid	77-92-9
pme2993	193.05	133	192.042	C10H8O4	[M+H]+	Scopoletin (7-Hydroxy-5-methoxycoumarin)	92-61-5
MWSmce159	193.05	147.04	192.042	C10H8O4	[M+H]+	6,7-Dihydroxy-4-methylcoumarin	529-84-0
mws0277	191.06	85	192.063	C7H12O6	[M-H]-	Quinic Acid	77-95-2
MWSmce412	193.12	91.06	192.115	C12H16O2	[M+H]+	Senkyunolide A	63038-10-8
pme2743	194.08	91	193.074	C10H11NO3	[M+H]+	N-Phenylacetylglycine	500-98-1
mws1189	193.04	72.8	194.033	C6H10O7	[M-H]-	D-Galacturonic acid*	685-73-4
pme0422	193.06	134	194.058	C10H10O4	[M-H]-	Isoferulic Acid*	537-73-5
mws2104	193.07	99.01	194.079	C7H14O6	[M-H]-	D-Pinitol	10284-63-6
pmp001235	195.14	79.1	194.131	C12H18O2	[M+H]+	Cinidilide	-
pme0534	195.05	74.9	196.058	C6H12O7	[M-H]-	Gluconic acid	526-95-4
pme3827	198.08	152.2	197.069	C9H11NO4	[M+H]+	3,4-Dihydroxy-L-phenylalanine	59-92-7
pmb2640	199.17	181	200.178	C12H24O2	[M-H]-	Lauric acid	143-07-7
mws5037	203.14	86.1	202.132	C9H18N2O3	[M+H]+	Alanylleucine	1999-42-4
mws0282	203.08	116.05	204.09	C11H12N2O2	[M-H]-	L-Tryptophan	73-22-3
pme1261	206.14	76	205.131	C9H19NO4	[M+H]+	D-Panthenol	81-13-0
mws2125	166.98	78.7	205.938	C3H4KO6P	[M-K]-	Phosphoenolpyruvic acid	4265-07-0
MWSmce577	207.1	161.06	206.094	C12H14O3	[M+H]+	(E)-Ethyl p-methoxycinnamate	24393-56-4
Lmbn013410	205.16	189.13	206.167	C14H22O	[M-H]-	2,4-Di-Tert-Butylphenol*	96-76-4
Lmln010063	205.16	189.13	206.167	C14H22O	[M-H]-	2,6-Di-tert-butylphenol	128-39-2
Zmgn002106	206.08	58.03	207.09	C11H13NO3	[M-H]-	N-Acetyl-L-phenylalanine	2018-61-3
Zmln000282	207.02	189	208.021	C6H8O8	[M-H]-	Hibiscus acid	6205-14-7
MA10107783	207.03	119.05	208.037	C10H8O5	[M-H]-	3-[(1-Carboxyvinyl)oxy]benzoic acid	16929-37-6
pmb2620	207.07	133.1	208.074	C11H12O4	[M-H]-	3,4-Dimethoxycinnamic acid*	14737-89-4
mws1212	209.08	177.3	208.074	C11H12O4	[M+H]+	Methyl ferulate	2309-07-1
mws1731	209.1	76.9	208.089	C15H12O	[M+H]+	Chalcone	94-41-7
Hmcn000192	209.07	59.01	210.073	C7H14O7	[M-H]-	Sedoheptulose	3019-74-7
pme1654	209.12	59.02	210.126	C12H18O3	[M-H]-	Jasmonic acid	77026-92-7
Zmgn003633	211.13	183.14	212.141	C12H20O3	[M-H]-	12-Oxo-10E-Dodecenoic Acid	65410-38-0
pmb0128	213.3	81	212.178	C13H24O2	[M+H]+	δ-Tridecalactone	7370-92-5
pmb2507	213.1	97	214.024	C5H11O7P	[M-H]-	2-Deoxyribose-1-phosphate	17210-42-3
mws1423	213.09	122	214.099	C14H14O2	[M-H]-	Dihydropinosylvin	14531-52-3
pme0170	217.13	158	216.122	C8H16N4O3	[M+H]+	N-Acetyl-L-Arginine	155-84-0
mws5045	215.17	169.16	216.173	C12H24O3	[M-H]-	12-Hydroxydodecanoic acid	505-95-3
mws1337	220.12	202.1	219.111	C9H17NO5	[M+H]+	D-Pantothenic Acid	79-83-4
mws5042	223.11	120.09	222.1	C11H14N2O3	[M+H]+	L-Glycyl-L-phenylalanine	721-66-4
mws0520	224.09	136	223.084	C11H13NO4	[M+H]+	N-Acetyl-L-tyrosine	537-55-3
Lmdp002381	227.09	149.06	226.084	C11H14O5	[M+H]+	Genipin	6902-77-8
Lmyp003951	227.09	181.09	226.084	C11H14O5	[M+H]+	3-Hydroxy-1-(4-hydroxy-3,5-dimethoxyphenyl)propan-1-one	-
Cmsp008655	227.11	121.06	226.099	C15H14O2	[M+H]+	Pinosylvin methyl ether	35302-70-6
pmb2643	225.19	207	226.193	C14H26O2	[M-H]-	Myristoleic acid	544-64-9
pme1194	228.1	112	227.091	C9H13N3O4	[M+H]+	2'-Deoxycytidine	951-77-9
mws2105	229.09	211.1	228.079	C14H12O3	[M+H]+	Benzyl salicylate	118-58-1
Cmsp008043	229.12	105.07	228.115	C15H16O2	[M+H]+	Dihydropinosylvin methyl ether	17635-59-5
mws0119	227.2	227.2	228.209	C14H28O2	[M-H]-	Myristic Acid	544-63-8
pma6455	229.01	96.97	230.02	C5H11O8P	[M-H]-	Ribulose-5-phosphate	4300-28-1
mws0474	229.14	211	230.152	C12H22O4	[M-H]-	Dodecanedioic aicd	693-23-2
Lmhp001670	231.16	72.08	231.17	C11H22N2O3	[M+H]+	L-Valyl-L-Leucine	3989-97-7
pmb0962	235.1	118.3	234.158	C10H22N2O4	[M+H]+	Lysine butyrate	80407-71-2
Lmyn000160	237.06	87.01	238.069	C8H14O8	[M-H]-	Mucic acid Dimethyl Ester	-
mws0221	241.03	152	240.024	C6H12N2O4S2	[M+H]+	L-(-)-Cystine	56-89-3
Cmsp010137	241.12	117.07	240.115	C16H16O2	[M+H]+	Pinosylvin dimethyl ether	-
pme2827	239	223	240.245	C16H32O	[M-H]-	Palmitaldehyde	629-80-1
MWS2910	242.11	126.07	241.106	C10H15N3O4	[M+H]+	5-Methyl-2'-Deoxycytidine	838-07-3
pme0264	243.1	127	242.09	C10H14N2O5	[M+H]+	Thymidine	50-89-5
mws0359	241.22	241.22	242.225	C15H30O2	[M-H]-	Pentadecanoic Acid	1002-84-2
Zmyn005209	241.22	225.02	242.225	C15H30O2	[M-H]-	12-Methyltetradecanoic Acid*	5502-94-3
ML10180524	244.09	112.05	243.086	C9H13N3O5	[M+H]+	Cytarabine*	147-94-4
mws0248	243.06	110	244.07	C9H12N2O6	[M-H]-	Uridine	58-96-8
MWS5231	243.16	181.16	244.167	C13H24O4	[M-H]-	Tridecanedioic acid	505-52-2
mws0124	247.11	130	246.1	C13H14N2O3	[M+H]+	N-(3-Indolylacetyl)-L-alanine*	57105-39-2
Lmrj002087	247.13	86.09	246.121	C10H18N2O5	[M+H]+	L-Isoleucyl-L-Aspartate	-
pme3961	252.11	136	251.102	C10H13N5O3	[M+H]+	2'-Deoxyadenosine	958-09-8
pme2776	253.09	137	252.086	C10H12N4O4	[M+H]+	2'-Deoxyinosine	890-38-0
mws0040	255.07	153	254.058	C15H10O4	[M+H]+	Chrysin	480-40-0
Lmcn009122	253.22	235.21	254.225	C16H30O2	[M-H]-	(7Z)-Hexadecenoic acid*	2416-19-5
mws0361	253.22	235.19	254.225	C16H30O2	[M-H]-	Palmitoleic Acid	373-49-9
mws0789	255.07	151	256.074	C15H12O4	[M-H]-	Pinocembrin (Dihydrochrysin)	480-39-7
pma3101	256.2	124.1	256.082	C11H14NO6+	[M+H]+	Nicotinate D-ribonucleoside	17720-18-2
mws0120	258.11	104.11	257.103	C8H20NO6P	[M+H]+	Choline alfoscerate	28319-77-9
MWSslk133	257.18	195.18	258.183	C14H26O4	[M-H]-	1,14-Tetradecanedioic Acid	821-38-5
mws0866	259.02	97	260.03	C6H13O9P	[M-H]-	D-Glucose 6-phosphate	56-73-5
mws1090	259.02	97	260.03	C6H13O9P	[M-H]-	Glucose-1-phosphate	59-56-3
MWS2442	259.02	96.97	260.03	C6H13O9P	[M-H]-	D-Fructose 6-Phosphate	643-13-0
mws0715	263.1	145	264.111	C13H16N2O4	[M-H]-	Phenylacetyl-L-glutamine	28047-15-6
Lmtn004049	263.13	204.12	264.136	C15H20O4	[M-H]-	Abscisic acid	21293-29-8
MWStz068	265.19	152.11	264.184	C15H24N2O2	[M+H]+	13-Hydroxylupanine	15358-48-2
Hmsn000210	133.01	115.01	266.224	C17H30O2	[M-H]-	Methyl 7,10-hexadecadienoate	-
pme0230	268.1	136.06	267.097	C10H13N5O4	[M+H]+	Adenosine	58-61-7
pme1184	268.1	152	267.097	C10H13N5O4	[M+H]+	2'-Deoxyguanosine	961-07-9
pme2890	269.06	136	268.055	C8H16N2O4S2	[M+H]+	L-Homocystine	626-72-2
mws1662	269.08	226	268.074	C16H12O4	[M+H]+	Tectochrysin	520-28-5
mws1060	267.07	135	268.081	C10H12N4O5	[M-H]-	9-(Arabinosyl)hypoxanthine	7013-16-3
pme1119	269.09	137	268.081	C10H12N4O5	[M+H]+	Inosine	58-63-9
pmp000087	269.1	177.05	268.095	C13H16O6	[M+H]+	2-Feruloyl-sn-glycerol*	-
mws0383	267.23	267.23	268.24	C17H32O2	[M-H]-	Cis-10-Heptadecenoic Acid	29743-97-3
Lmyn006227	269.05	151	270.053	C15H10O5	[M-H]-	Galangin (3,5,7-Trihydroxyflavone)	548-83-4
pmf0526	271.1	147.2	270.089	C16H14O4	[M+H]+	Isoimperatorin	482-45-1
mws1175	271.1	167.04	270.089	C16H14O4	[M+H]+	Pinostrobin	480-37-5
MWSslk005	271.1	167.04	270.089	C16H14O4	[M+H]+	Cardamonin	18956-16-6
MWSmce140	271.13	147.08	270.126	C17H18O3	[M+H]+	trans-Trimethoxyresveratrol	22255-22-7
mws0362	269.25	269.24	270.256	C17H34O2	[M-H]-	Heptadecanoic acid	506-12-7
Lmxn015337	269.25	251.24	270.256	C17H34O2	[M-H]-	Methyl palmitate	112-39-0
pmf0293	269.29	209.2	270.292	C18H38O	[M-H]-	1-Octadecanol	112-92-5
MWSHY0017	273.08	153.02	272.068	C15H12O5	[M+H]+	Naringenin (5,7,4'-Trihydroxyflavanone)	480-41-1
pme2960	273.08	153	272.068	C15H12O5	[M+H]+	Naringenin chalcone	73692-50-9
mws0914	271.06	151	272.068	C15H12O5	[M-H]-	Pinobanksin	548-82-3
pme3475	273.08	153	272.068	C15H12O5	[M+H]+	Butin	492-14-8
MWSmce675	271.08	108.02	272.09	C12H16O7	[M-H]-	Arbutin	497-76-7
Lmmn003323	271.23	225.22	272.235	C16H32O3	[M-H]-	2-Hydroxyhexadecanoic acid	764-67-0
pmb1452	275.1	213.2	273.267	C16H35NO2	[M+H]+	N-Lauryldiethanolamine*	1541-67-9
pmp001264	274.27	256.27	273.267	C16H35NO2	[M+H]+	Hexadecylsphingosine	-
pme1201	273.08	167	274.084	C15H14O5	[M-H]-	Phloretin	60-82-2
pme3285	275.09	139	274.084	C15H14O5	[M+H]+	Afzelechin (3,5,7,4'-Tetrahydroxyflavan)	2545-00-8
Lmtp005493	275.13	135.08	274.121	C16H18O4	[M+H]+	4,4'-Dihydroxy-3,5-dimethoxybibenzyl	39499-96-2
MWSmce063	273.16	227.15	274.157	C17H22O3	[M-H]-	Podocarpic acid	5947-49-9
pmb0034	277.1	114.7	276.096	C10H16N2O7	[M+H]+	L-α-Glutamyl-L-Glutamic Acid	3929-61-1
YC512117	277.22	149.02	276.209	C18H28O2	[M+H]+	Stearidonic acid	20290-75-9
pmb1574	277.2	93	276.209	C18H28O2	[M+H]+	9,12-Octadecadien-6-Ynoic Acid	61481-29-6
Lmxp011770	279.16	149.02	278.152	C16H22O4	[M+H]+	Diisobutyl phthalate*	84-69-5
Lmlp012720	279.16	149.02	278.152	C16H22O4	[M+H]+	Dibutyl phthalate	84-74-2
mws5035	279.17	120.08	278.163	C15H22N2O3	[M+H]+	L-Leucyl-L-phenylalanine	56217-82-4
pmb1650	279.2	149.4	278.2	C18H30O2	[M+H]+	Octadeca-11E,13E,15Z-trienoic acid	25575-00-2
Lmbn005923	277.22	59.01	278.225	C18H30O2	[M-H]-	Crepenynic acid	2277-31-8
pmb0889	279.23	95.1	278.225	C18H30O2	[M+H]+	Punicic acid (9Z,11E,13Z-octadecatrienoic acid)	544-72-9
mws0366	277.22	277.22	278.225	C18H30O2	[M-H]-	γ-Linolenic Acid*	506-26-3
mws0367	277.22	277.22	278.225	C18H30O2	[M-H]-	α-Linolenic Acid*	463-40-1
Lmbn006152	279.23	59.01	280.24	C18H32O2	[M-H]-	(9Z,11E)-Octadecadienoic acid	2540-56-9
mws1491	279.23	279.23	280.24	C18H32O2	[M-H]-	Linoleic acid	60-33-3
Hmhp001812	282.12	136.06	281.112	C11H15N5O4	[M+H]+	2'-O-Methyladenosine	2140-79-6
YC512118	282.28	247.24	281.272	C18H35NO	[M+H]+	Oleamide (9-Octadecenamide)	301-02-0
mws2623	281.25	281.25	282.256	C18H34O2	[M-H]-	11-Octadecanoic acid(Vaccenic acid)	506-17-2
mws0396	281.25	281.25	282.256	C18H34O2	[M-H]-	Elaidic Acid	112-79-8
Lmyn012331	281.25	281.25	282.256	C18H34O2	[M-H]-	Petroselinic acid	593-39-5
pme1178	284.1	152	283.092	C10H13N5O5	[M+H]+	Guanosine	118-00-3
Hmyp008708	285.08	242.06	284.068	C16H12O5	[M+H]+	Izalpinin	480-14-8
Hmhp006115	285.07	270.05	284.068	C16H12O5	[M+H]+	Oroxylin A (5,7-dihydroxy-6-methoxyflavone)	480-11-5
mws4160	285.08	270.07	284.068	C16H12O5	[M+H]+	Wogonin (5,7-Dihydroxy-8-Methoxyflavone)	632-85-9
mws0051	285.08	270	284.068	C16H12O5	[M+H]+	Acacetin	480-44-4
MWSHY0196	285.08	242.06	284.068	C16H12O5	[M+H]+	Genkwanin (Apigenin 7-methyl ether)	437-64-9
mws0668	283.07	151	284.076	C10H12N4O6	[M-H]-	Xanthosine	146-80-5
MWSslk110	285.1	123.04	284.09	C13H16O7	[M+H]+	Helecin	618-65-5
mws1505	283.1	135	284.105	C17H16O4	[M-H]-	Phenethyl caffeate	104594-70-9
mws1489	283.26	283.26	284.272	C18H36O2	[M-H]-	Stearic Acid	57-11-4
Zmyn005026	283.26	283.26	284.272	C18H36O2	[M-H]-	16-Methylheptadecanoic acid*	2724-58-5
pma1751	286.09	124	285.085	C12H15NO7	[M+H]+	N-(beta-D-Glucosyl)nicotinate	-
mws1068	285.04	151	286.048	C15H10O6	[M-H]-	Kaempferol (3,5,7,4'-Tetrahydroxyflavone)	520-18-3
NK10256198	285.04	257.05	286.048	C15H10O6	[M-H]-	3,5,7,2'-Tetrahydroxyflavone; Datiscetin	480-15-9
Zmxp004471	287.06	153.02	286.048	C15H10O6	[M+H]+	Thunberginol B	147666-81-7
Cmsp008121	287.09	167.03	286.084	C16H14O5	[M+H]+	7-O-MethylNaringenin	-
mws1034	287.09	153.02	286.084	C16H14O5	[M+H]+	Isosakuranetin (5,7-Dihydroxy-4'-methoxyflavanone)	480-43-3
Smdp007779	287.09	167.03	286.084	C16H14O5	[M+H]+	8-Demethylfarrerol	-
mws1521	285.1	121.03	286.105	C13H18O7	[M-H]-	Salicin	138-52-3
MWSslk132	285.21	223.21	286.214	C16H30O4	[M-H]-	Hexadecanedioic acid	505-54-4
pme2289	287.2	119	286.23	C20H30O	[M+H]+	Retinol (Vitamin A1)	68-26-8
Smln014756	285.22	285.22	286.23	C20H30O	[M-H]-	Ferruginol	514-62-5
mws1436	287.29	97.2	286.287	C18H38O2	[M+H]+	1,18-Octadecanediol	3155-43-9
mws1000	287.06	149	288.063	C15H12O6	[M-H]-	Fustin	20725-03-5
mws0064	287.06	135	288.063	C15H12O6	[M-H]-	Eriodictyol (5,7,3',4'-Tetrahydroxyflavanone)	552-58-9
mws1094	287.06	259	288.063	C15H12O6	[M-H]-	Aromadendrin (Dihydrokaempferol)	480-20-6
Hmhn000927	287.08	125.02	288.085	C12H16O8	[M-H]-	Phloroglucinol-1-O-β-D-glucopyranoside	-
Lmtp006213	289.14	135.08	288.136	C17H20O4	[M+H]+	3'-Hydroxy-3,4,5-trimethoxybibenzyl	-
MWS0434	287.2	269.21	288.209	C19H28O2	[M-H]-	Trans dehydrorosinone	53-43-0
pmn001686	287.22	241.22	288.23	C16H32O4	[M-H]-	10,16-Dihydroxypalmitic acid	3233-90-7
Lmyn007883	287.22	287.22	288.23	C16H32O4	[M-H]-	9,16-Dihydroxypalmitic acid	38076-49-2
Lmyn003835	289.04	137.02	290.043	C14H10O7	[M-H]-	4-(3,4,5-Trihydroxybenzoxy)benzoic acid	-
MWSHY0203	291.09	123.04	290.079	C15H14O6	[M+H]+	Catechin	154-23-4
Lmhn004030	289.07	151.04	290.079	C15H14O6	[M-H]-	5,7,3',4',5'-Pentahydroxyflavan (Tricetiflavan)	-
pmb2657	289.1	97.1	290.123	C10H18N4O6	[M-H]-	Argininosuccinic acid	2387-71-5
pmb0885	291	190.9	290.188	C18H26O3	[M+H]+	4-Oxo-9Z,11Z,13E,15E-Octadecatetraenoic Acid	-
mws2120	291.01	247	292.022	C13H8O8	[M-H]-	Brevifolin carboxylic acid	18490-95-4
Hmjp003400	293.12	107.04	292.11	C19H16O3	[M+H]+	1,7-Bis-(4-hydroxyphenyl)-2,4,6-heptatrienone	-
Zmyn004548	291.2	235.17	292.204	C18H28O3	[M-H]-	12-Oxo-phytodienoic acid	85551-10-6
pmb2792	293.21	193.1	294.219	C18H30O3	[M-H]-	13-Hydroxy-6,9,11-octadecatrienoic acid	74784-20-6
Zmpn003368	293.21	195.14	294.219	C18H30O3	[M-H]-	13S-Hydroxy-9Z,11E,15Z-octadecatrienoic acid*	87984-82-5
Lmcn009539	293.25	293.25	294.256	C19H34O2	[M-H]-	E,E,Z-1,3,12-Nonadecatriene-5,14-diol	-
Lmqp000329	296.07	104.11	295.056	C8H14N3O7P	[M+H]+	5-Aminoimidazole ribonucleotide	25635-88-5
pmn001687	295.05	163.04	296.053	C13H12O8	[M-H]-	Cis-Coutaric acid	67920-37-0
Hmqp005455	297.24	81.07	296.234	C18H32O3	[M+H]+	15(R)-Hydroxylinoleic Acid	177931-23-6
Hmqp005411	297.24	81.07	296.234	C18H32O3	[M+H]+	9-Oxo-12Z-Octadecenoic acid	112543-32-5
Rfmb091	295.23	195.14	296.235	C18H32O3	[M-H]-	9S-Hydroxy-10E,12Z-octadecadienoic acid	15514-85-9
Lmbn005369	295.23	195.14	296.235	C18H32O3	[M-H]-	13(S)-HODE;13(S)-Hydroxyoctadeca-9Z,11E-dienoic acid	10219-69-9
pmb2799	295.23	195.2	296.235	C18H32O3	[M-H]-	12,13-EODE*	6799-85-5
Lmbn005662	295.23	171.1	296.235	C18H32O3	[M-H]-	9(10)-EpOME;(9R,10S)-(12Z)-9,10-Epoxyoctadecenoic acid*	16833-56-0
pme1474	298.1	136	297.09	C11H15N5O3S	[M+H]+	5'-Deoxy-5'-(methylthio)adenosine	2457-80-9
pmb0197	298.1	166.3	297.107	C11H15N5O5	[M+H]+	N7-Methylguanosine	20244-86-4
pmp001204	299.09	284.1	298.084	C17H14O5	[M+H]+	Apigenin-7,4'-dimethyl ether	5128-44-9
Lmqn007312	297.08	282.05	298.084	C17H14O5	[M-H]-	Melaleucin B	-
Lmln001195	297.1	135.07	298.105	C14H18O7	[M-H]-	Picein (4-Acetylphenyl-glucoside)	530-14-3
Lmfp006773	299.16	131.05	298.157	C19H22O3	[M+H]+	Acerogenin G	130233-83-9
Zmyn004714	297.24	183.14	298.251	C18H34O3	[M-H]-	Ricinoleic acid	141-22-0
Zmgn005057	297.24	183.01	298.251	C18H34O3	[M-H]-	9,10-Epoxyoctadecanoic Acid	2443-39-2
pmf0297	297.32	183.1	298.324	C20H42O	[M-H]-	1-Eicosanol	629-96-9
mws0724	298.08	208	299.087	C10H13N5O6	[M-H]-	8-Hydroxyguanosine	3868-31-3
MA10012327	300.29	60.04	299.282	C18H37NO2	[M+H]+	D-Sphingosine	123-78-4
MWSHY0069	301.07	286.05	300.063	C16H12O6	[M+H]+	Hispidulin (5,7,4'-Trihydroxy-6-methoxyflavone)	1447-88-7
MWSHY0009	301.07	286.05	300.063	C16H12O6	[M+H]+	Diosmetin (5,7,3'-Trihydroxy-4'-methoxyflavone)	520-34-3
pmp001127	301.07	286.08	300.063	C16H12O6	[M+H]+	Chrysoeriol	491-71-4
Zmhp003514	301.07	286.05	300.063	C16H12O6	[M+H]+	6,7,8-Tetrahydroxy-5-methoxyflavone	-
pmp000548	301.07	286.04	300.063	C16H12O6	[M+H]+	Pratensein	2284-31-3
Lmjp004941	301.07	286.05	300.063	C16H12O6	[M+H]+	Rhamnocitrin (7-Methylkaempferol)	569-92-6
Zmhn001926	299.08	137.02	300.084	C13H16O8	[M-H]-	1-O-Salicyl-D-glucose	60517-74-0
Zmhn001358	299.08	137.02	300.084	C13H16O8	[M-H]-	4-O-Glucosyl-4-hydroxybenzoic acid	-
Hmtn001302	299.08	137.02	300.085	C13H16O8	[M-H]-	Glucosyloxybenzoic acid	-
pmb3142	299.1	137.1	300.085	C13H16O8	[M-H]-	Salicylic acid-2-O-glucoside*	10366-91-3
Hmmp004218	301.11	283.1	300.099	C17H16O5	[M+H]+	5-Hydroxy-3-(2-hydroxybenzyl)-7-methoxychroman-4-one	-
mws1564	301.11	181.3	300.1	C17H16O5	[M+H]+	Farrerol (6,8-Dimethyl-5,7,4'-trihydroxyflavanone)	24211-30-1
mws2367	299.11	119	300.121	C14H20O7	[M-H]-	Salidroside	10338-51-9
Hmyn001360	299.11	59.01	300.135	C18H20O4	[M-H]-	Doitungbiphenyl A	-
Lmfp006902	301.18	131.05	300.173	C19H24O3	[M+H]+	Centrolobol	30359-01-4
pme2816	301.2	209.2	300.209	C20H28O2	[M+H]+	4-Oxoretinol	62702-55-0
Cmmn012461	299.2	299.2	300.209	C20H28O2	[M-H]-	Dehydroabietic acid	1740-19-8
Zmyn005384	299.26	253.26	300.266	C18H36O3	[M-H]-	2R-Hydroxyoctadecanoic Acid	26633-48-7
Lmqn008288	299.26	299.26	300.267	C18H36O3	[M-H]-	3-Hydroxyoctadecanoic Acid	45261-96-9
MWSHY0029	303.05	229.05	302.043	C15H10O7	[M+H]+	Quercetin	117-39-5
mws0463	301.07	164	302.079	C16H14O6	[M-H]-	Hesperetin	520-33-2
MWSmce064	303.08	149.06	302.079	C16H14O6	[M+H]+	Hematoxylin	517-28-2
Cmsp004086	303.09	229.08	302.079	C16H14O6	[M+H]+	Dihydrokaempferide	137225-59-3
Hmsn002598	301.09	139.04	302.1	C13H18O8	[M-H]-	Salirepin	26652-12-0
Hmhn002457	301.09	139.04	302.1	C13H18O8	[M-H]-	3-methoxy-5-hydroxy-1-O-β-D-glucopyranoside	-
Zmhn000892	301.09	139.05	302.1	C13H18O8	[M-H]-	4-O-Glucosyl-3,4-dihydroxybenzyl alcohol	-
Hmqn000843	301.09	123.01	302.1	C13H18O8	[M-H]-	Tachioside	109194-60-7
Cmcp008329	303.23	257.23	302.224	C20H30O2	[M+H]+	Sandaracopimaric acid	471-74-9
Cmmn012997	301.22	301.22	302.225	C20H30O2	[M-H]-	Abietic acid	514-10-3
Cmmn012850	301.22	205.12	302.225	C20H30O2	[M-H]-	Communic Acid	2761-77-5
Cmmn013275	301.22	301.22	302.225	C20H30O2	[M-H]-	Isopimaric acid	5835-26-7
Cmmn013378	301.22	301.22	302.225	C20H30O2	[M-H]-	Levopimaric acid	79-54-9
Lmbn014696	301.22	301.22	302.225	C20H30O2	[M-H]-	Pimaric acid	127-27-5
mws0397	301.22	257.23	302.225	C20H30O2	[M-H]-	Cis-5,8,11,14,17-Eicosapentaenoic Acid	10417-94-4
mws1375	304.15	185.09	303.143	C12H21N3O6	[M+H]+	Nicotianamine	34441-14-0
mws0044	303.05	125.02	304.058	C15H12O7	[M-H]-	Dihydroquercetin(Taxifolin)	480-18-2
Hmqn003268	303.05	151.03	304.059	C15H12O7	[M-H]-	5,7,3',4',5'-Pentahydroxydihydroflavone	-
Lmmp003109	305.1	139.04	304.095	C16H16O6	[M+H]+	3'-O-Methyl-epicatechin	76549-34-3
mws0369	303.23	258.9	304.24	C20H32O2	[M-H]-	Arachidonic Acid	506-32-1
mws0049	307.08	139	306.074	C15H14O7	[M+H]+	Gallocatechin	970-73-0
pmb0496	307.18	177.05	306.169	C15H22N4O3	[M+H]+	N-Feruloylagmatine	-
mws0944	305.25	59.04	306.256	C20H34O2	[M-H]-	5(Z),8(Z),11(Z)-Eicosatrienoic acid	20590-32-3
Zmpn003698	305.25	59.01	306.256	C20H34O2	[M-H]-	11,14,17-Eicosatrienoic acid*	17046-59-2
Lmbn006210	305.25	59.01	306.256	C20H34O2	[M-H]-	Dihomo-gamma-linolenic acid; (8Z,11Z,14Z)-Icosatrienoic acid*	1783-84-2
pme1086	306.08	143	307.084	C10H17N3O6S	[M-H]-	Glutathione reduced form	70-18-8
pmb2855	307	145	308.122	C11H20N2O8	[M-H]-	L-Glutamine-O-glycoside	-
pmn001610	307.26	307.3	308.272	C20H36O2	[M-H]-	Eicosadienoic acid	5598-38-9
pmb2857	308.1	146.1	309.106	C11H19NO9	[M-H]-	L-Glutamic acid O-glycoside	-
pmb2791	309.21	209.1	310.1	C18H30O4	[M-H]-	9-Hydroperoxy-10E,12,15Z-octadecatrienoic acid	111004-08-1
pmn001606	309.28	309.3	310.287	C20H38O2	[M-H]-	Eicosenoic acid	26764-41-0
Hmtn001358	310.09	148.04	311.101	C14H17NO7	[M-H]-	2-(D-Glucosyloxy)-4-hydroxybenzeneacetonitrile	-
Lmcp002302	312.13	180.09	311.123	C12H17N5O5	[M+H]+	N6-(2-Hydroxyethyl)adenosine	4338-48-1
pme3967	312.13	180	311.123	C12H17N5O5	[M+H]+	2-(Dimethylamino)guanosine	2140-67-2
pmp000106	313.11	298.1	312.1	C18H16O5	[M+H]+	5,7,4'-Trimethoxyflavone	5631-70-9
pmb2804	311.1	171.3	312.1	C18H32O4	[M-H]-	13S-Hydroperoxy-9Z,11E-octadecadienoic acid	33964-75-9
Lmbn004685	311.22	223.17	312.23	C18H32O4	[M-H]-	5S,8R-DiHODE; (5S,8R,9Z,12Z)-5,8-Dihydroxyoctadeca-9,12-dienoate*	-
Rfmb087	311.22	293.21	312.23	C18H32O4	[M-H]-	9-Hydroxy-13-oxo-10-octadecenoic Acid*	-
Lmbn005287	311.22	249.22	312.23	C18H32O4	[M-H]-	7S,8S-DiHODE; (9Z,12Z)-(7S,8S)-Dihydroxyoctadeca-9,12-dienoic acid*	143288-65-7
pmn001689	311.22	223.17	312.23	C18H32O4	[M-H]-	9-Hydroxy-12-oxo-10-octadecenoic acid	-
pmf0397	311.3	183.1	312.303	C20H40O2	[M-H]-	Arachidic acid	506-30-9
mws1174	313.07	253	314.079	C17H14O6	[M-H]-	3-O-Acetylpinobanksin	52117-69-8
Lmsp008392	315.09	272.07	314.079	C17H14O6	[M+H]+	4',5-Dihydroxy-3',5'-dimethoxyflavone	-
mws0038	313.07	283	314.079	C17H14O6	[M-H]-	Kumatakenin	3301-49-3
Lmmn002179	313.09	107.05	314.1	C14H18O8	[M-H]-	Methyl salicylate-2-O-glucoside	10019-60-0
Lmyn002403	313.09	101.02	314.1	C14H18O8	[M-H]-	Mandelic acid-β-glucoside	-
Smdp009834	315.12	181.05	314.115	C18H18O5	[M+H]+	Methylfarrerol	-
Zmlp009412	315.2	163.07	314.188	C20H26O3	[M+H]+	Ent-2-hydroxy-atis-1,16(17)-dien-3,14-dione	-
Lmbn005487	313.24	251.24	314.246	C18H34O4	[M-H]-	12,13-DHOME; (9Z)-12,13-Dihydroxyoctadec-9-enoic acid	263399-35-5
Lmmn004912	315.05	271.02	316.058	C16H12O7	[M-H]-	3-O-Methylquercetin	1486-70-0
mws0066	315.05	151	316.058	C16H12O7	[M-H]-	Isorhamnetin	480-19-3
pmp000003	317.07	302.04	316.058	C16H12O7	[M+H]+	Nepetin (5,7,3',4'-Tetrahydroxy-6-methoxyflavone)	520-11-6
Lmdp003808	317.07	302.04	316.058	C16H12O7	[M+H]+	Azaleatin (5-O-Methylquercetin)	529-51-1
pmn001367	315.07	153.02	316.079	C13H16O9	[M-H]-	Protocatechuic acid-4-O-glucoside	-
pmb2871	315.07	153	316.079	C13H16O9	[M-H]-	1-O-Gentisoyl-D-glucoside	23445-11-6
Lmsp009013	317.1	197.05	316.095	C17H16O6	[M+H]+	4',6-Dihydroxy-5,7-dimethoxyflavanone	6951-57-1
pmf0392	317.1	167.04	316.095	C17H16O6	[M+H]+	Persicogenin (5,3'-dihydroxy-7,4'-dimethoxyflavanone)	28590-40-1
Zmtn001661	315.11	153.02	316.116	C14H20O8	[M-H]-	Vanilloloside	74950-96-2
pme3459	317.21	299	316.204	C20H28O3	[M+H]+	Cafestol	469-83-0
Cmcp007153	317.21	149.1	316.204	C20H28O3	[M+H]+	Lambertianic acid	-
Hmqp005412	319.22	319.22	318.22	C20H30O3	[M+H]+	12-Hydroxyabietic Acid	3484-61-5
mws0744	319.05	301	320.053	C15H12O8	[M-H]-	Dihydromyricetin (Ampelopsin)	27200-12-0
pmb0751	321.1	147.3	320.09	C16H16O7	[M+H]+	Trans-5-O-(p-Coumaroyl)shikimate	-
mws0879	319.23	257.23	320.235	C20H32O3	[M-H]-	12S-Hydroxy-5Z,8Z,10E,14Z-eicosatetraenoic acid	54397-83-0
Cmsp010182	321.24	149.13	320.235	C20H32O3	[M+H]+	(-)-Isocupressic acid	1909-91-7
mws0582	322.11	130	321.099	C11H19N3O6S	[M+H]+	S-(methyl)glutathione	2922-56-7
Hmjp003498	323.13	107.04	322.121	C20H18O4	[M+H]+	1-(4-Hydroxyphenyl)-7-(3-methoxy-4-hydroxyphenyl)-1,4,6-heptatriene-3-one	-
pme2074	322.4	129.7	323.21	C18H29NO4	[M-H]-	(-)-Jasmonoyl-L-Isoleucine	120330-93-0
pme3188	323.03	211	324.036	C9H13N2O9P	[M-H]-	Uridine 5'-monophosphate	58-97-9
Hmpp003624	325.14	107.04	324.136	C20H20O4	[M+H]+	1-(4-Hydroxyphenyl)-7-(3-methoxy-4-hydroxyphenyl)-4,6-heptadiene-3-one	-
MWSslk081	325.14	149.03	324.136	C20H20O4	[M+H]+	Bavachin	19879-32-4
Hmqp006023	326.27	309.27	324.266	C20H36O3	[M+H]+	Ethyl 9-Hydroxy-10,12-octadecadienoic acid	-
Jmwn002494	325.09	119.05	326.1	C15H18O8	[M-H]-	(2E)-3-[4-(β-D-glucopyranoside)-phenylacrylic]-acid	-
pmn001419	325.09	163.04	326.1	C15H18O8	[M-H]-	1-O-[(E)-p-Cumaroyl]-D-glucose	-
Zmhn002301	325.09	163.04	326.1	C15H18O8	[M-H]-	p-Coumaric acid-4-O-glucoside	117405-48-8
Hmhn003067	325.09	119.05	326.1	C15H18O8	[M-H]-	Phenylpropionic acid-O-β-D-glucopyranoside	-
Lmqn009304	325.11	293.08	326.115	C19H18O5	[M-H]-	Eucalyptin (5-Hydroxy-7,4'-dimethoxy-6,8-dimethylflavone)	3122-88-1
Lmqn000351	325.11	59.01	326.121	C12H22O10	[M-H]-	Rutinose	90-74-4
Lmsp011263	329.1	268.08	328.095	C18H16O6	[M+H]+	6-Hydroxy-5,7,4'-trimethoxyflavone	6938-19-8
Hmsn002272	327.11	165.05	328.116	C15H20O8	[M-H]-	Demethyl coniferin	-
pmn001690	327.14	165.09	328.152	C16H24O7	[M-H]-	3-Hydroxy-4-isopropylbenzylalcohol-3-O-glucoside	-
pmn001691	327.22	291.2	328.225	C18H32O5	[M-H]-	9,12,13-Trihydroxy-10,15-octadecadienoic acid	-
mws0371	327.23	283.3	328.24	C22H32O2	[M-H]-	Cis-4,7,10,13,16,19-Docosahexaenoic Acid(C22:6n3)	6217-54-5
mws0884	328.05	134.2	329.053	C10H12N5O6P	[M-H]-	Cyclic AMP	60-92-4
Lmqp006559	330.34	312.33	329.327	C20H43NO2	[M+H]+	2-Amino-1,3-eicosanediol	-
Hmhp005160	331.07	316.05	330.074	C17H14O7	[M+H]+	Rehderianin I	90965-30-3
MWSHY0169	331.08	301.04	330.074	C17H14O7	[M+H]+	4',5,7-Trihydroxy-3',6-dimethoxyflavone (Jaceosidin)	18085-97-7
Lmsp009334	331.08	253.05	330.074	C17H14O7	[M+H]+	Rhamnazin (3,4',5-Trihydroxy-3',7-dimethoxyflavone)	552-54-5
Lmzp004885	331.08	315.05	330.074	C17H14O7	[M+H]+	Tricin (5,7,4'-Trihydroxy-3',5'-dimethoxyflavone)	520-32-1
Hmgp003130	331.08	316.05	330.076	C17H14O7	[M+H]+	Iristectorigenin A	-
Lmtn002565	329.11	167.03	330.095	C14H18O9	[M-H]-	1-O-Vanilloyl-D-Glucose	-
Smhn002346	329.08	167.03	330.095	C14H18O9	[M-H]-	2,4,6-trihydroxy-acetophenone-6-O-β-D-glucopyranoside	-
Smhn102346	329.08	167.03	330.095	C14H18O9	[M-H]-	2,4,6-trihydroxy-acetophenone-4-O-β-D-glucopyranoside	-
Lmmp003087	331.1	169.05	330.095	C14H18O9	[M+H]+	Mudanoside A	-
Lmmn003663	329.09	167.04	330.095	C14H18O9	[M-H]-	5-Glucosyloxy-2-Hydroxybenzoic acid methyl ester	-
Zmhn001883	329.09	209.04	330.095	C14H18O9	[M-H]-	Vanillic acid-4-O-glucoside	32142-31-7
Lmsp011053	331.12	197.06	330.11	C18H18O6	[M+H]+	7-Hydroxy-2',5,8-Trimethoxyflavanone	-
Lmsp008681	331.12	197.05	330.11	C18H18O6	[M+H]+	5-Hydroxy-7,8,4'-Trimethoxyflavanone	-
pmn001517	329.12	167	330.131	C15H22O8	[M-H]-	3,4,5-Trimethoxyphenyl-1-O-Glucoside	-
Hmqn003054	329.23	311.23	330.24	C18H34O5	[M-H]-	9,10,11-Trihydroxy-12-octadecenoic acid	61911-67-9
pmn001694	329.23	229.15	330.241	C18H34O5	[M-H]-	9,10,13-Trihydroxy-11-Octadecenoic Acid	29907-57-1
pmp001284	331.28	313.27	330.277	C19H38O4	[M+H]+	Monopalmitin	542-44-9
pme3184	332.08	136	331.068	C10H14N5O6P	[M+H]+	2'-Deoxyadenosine-5'-monophosphate	653-63-4
pmb0789	332.13	152.07	331.127	C14H21NO8	[M+H]+	Pyridoxine-5'-O-glucoside	-
pmc0066	333.05	137.05	332.052	C10H13N4O7P	[M+H]+	2'-Deoxyinosine-5'-monophosphate	3393-18-8
Lmtp004722	333.06	153.02	332.053	C16H12O8	[M+H]+	Mearnsetin	16805-10-0
pmn001518	331.07	169.01	332.074	C13H16O10	[M-H]-	1-O-Galloyl-D-glucose	58511-73-2
pmb2928	331	313.1	332.074	C13H16O10	[M-H]-	Gallic acid-4-O-glucoside	84274-52-2
Hmln000873	331.07	169.01	332.075	C13H16O10	[M-H]-	2-O-Galloyl-D-glucose	-
Lmsp008443	333.1	167.03	332.09	C17H16O7	[M+H]+	3,3',5-Trihydroxy-4',7-dimethoxyflavanone	-
Lmmn001294	331.1	153.02	332.111	C14H20O9	[M-H]-	Koaburaside	41653-73-0
Lmzp003207	333.19	153.13	332.184	C16H28O7	[M+H]+	(3R,4R)-p-Menth-1-ene-3,4-diol-3-O-β-D-glucoside	-
Cmcp007926	333.21	287.2	332.199	C20H28O4	[M+H]+	Pinusolidic acid	40433-82-7
mws4007	333.21	287	332.199	C20H28O4	[M+H]+	Carnosic acid	3650-09-7
Hmqn005002	331.23	299.2	332.234	C21H32O3	[M-H]-	12-Hydroxymethylabietate	-
mws0675	335.06	123	334.057	C11H15N2O8P	[M+H]+	β-Nicotinamide mononucleotide	1094-61-7
MWS20033	333.21	289.22	334.214	C20H30O4	[M-H]-	20-Carboxyarachidonic Acid	79551-84-1
pmb0382	339.09	177.2	338.079	C19H14O6	[M+H]+	O-Feruloyl 4-hydroxycoumarin	-
pmb3074	337.09	191.05	338.1	C16H18O8	[M-H]-	5-O-p-Coumaroylquinic acid*	1899-30-5
pmb3068	337.09	173.1	338.1	C16H18O8	[M-H]-	1-O-p-Coumaroylquinic acid	-
pmn001421	337.09	191.05	338.1	C16H18O8	[M-H]-	3-O-p-Coumaroylquinic acid*	87099-71-6
Cmyn001328	339.07	177.02	340.079	C15H16O9	[M-H]-	Daphnin	486-55-5
mws1015	339.07	177	340.079	C15H16O9	[M-H]-	Esculin (6,7-DihydroxyCoumarin-6-glucoside)	531-75-9
Lmbn001162	339.07	177.02	340.079	C15H16O9	[M-H]-	Esculetin-7-O-glucoside	-
pma0149	341.08	207.07	340.079	C15H16O9	[M+H]+	Sinapoyl malate	92344-58-6
pmf0400	339.33	183.2	340.334	C22H44O2	[M-H]-	Docosanoic acid (Behenic acid)	112-85-6
Lman002731	341.09	135.04	342.095	C15H18O9	[M-H]-	Grevilloside F	1094004-50-8
Lman002117	341.09	179.04	342.095	C15H18O9	[M-H]-	Grevilloside Q	1708967-64-9
pmn001420	341.09	179.04	342.095	C15H18O9	[M-H]-	1-O-[(E)-Caffeoyl]-D-glucose	-
Zmhn001793	341.09	179.03	342.096	C15H18O9	[M-H]-	6-O-Caffeoyl-D-glucose	-
Lmcp007240	343.12	313.08	342.11	C19H18O6	[M+H]+	5,6,7,4'-Tetramethoxyflavone	1168-42-9
pmp000109	343.12	328.1	342.11	C19H18O6	[M+H]+	5,7,8,4'-Tetramethoxyflavone	6601-66-7
Lmsn000381	341.11	89.02	342.116	C12H22O11	[M-H]-	D-Maltose*	69-79-4
mws1080	341.11	179	342.116	C12H22O11	[M-H]-	Galactinol	3687-64-7
pme0519	341.11	119.03	342.116	C12H22O11	[M-H]-	D-Sucrose*	57-50-1
mws1333	341.11	113	342.116	C12H22O11	[M-H]-	Melibiose	585-99-9
mws0264	341.11	119	342.116	C12H22O11	[M-H]-	D-Trehalose	99-20-7
mws5038	341.11	89.02	342.116	C12H22O11	[M-H]-	Isomaltulose*	13718-94-0
MA10039641	341.11	89.02	342.116	C12H22O11	[M-H]-	Lactobiose*	63-42-3
mws0906	341.12	179	342.131	C16H22O8	[M-H]-	Coniferin	531-29-3
Zmhp004065	345.1	330.07	344.089	C18H16O7	[M+H]+	7,8-Dihydroxy-5,6,4'-trimethoxyflavone	-
mws1474	345.1	284	344.09	C18H16O7	[M+H]+	5,7-Dihydroxy-3',4',5'-trimethoxyflavone	18103-42-9
pmp000006	345.1	330.07	344.09	C18H16O7	[M+H]+	Eupatilin (5,7-Dihydroxy-3',4',6-Trimethoxyflavone)	22368-21-4
MWSHY0054	345.1	312.06	344.09	C18H16O7	[M+H]+	Eupatorin; 3',5-Dihydroxy-4',6,7-Trimethoxyflavone	855-96-9
Lmjn005592	343.08	313.04	344.09	C18H16O7	[M-H]-	Cirsilineol (4',5-Dihydroxy-3',6,7-trimethoxyflavone)	41365-32-6
Zmln000899	343.11	181.05	344.111	C15H20O9	[M-H]-	Syringaldehyde-4-O-glucoside	-
Lmmn000774	343.1	181.05	344.111	C15H20O9	[M-H]-	Dihydrocaffeoylglucose*	-
pmb0801	346.11	184.1	345.106	C14H19NO9	[M+H]+	4-Pyridoxic acid-O-glucoside	-
pmp000010	347.08	332.07	346.069	C17H14O8	[M+H]+	5,7,4',5'-Tetrahydro-3',6-dimethoxyflavone	-
mws1002	345.06	330	346.069	C17H14O8	[M-H]-	Syringetin	4423-37-4
pmp000261	347.1	153.02	346.09	C14H18O10	[M+H]+	Methyl 6-O-galloyl-glucoside	-
Lmtn000940	345.08	139.04	346.09	C14H18O10	[M-H]-	1-O-(3,4-Dihydroxy-5-methoxy-benzoyl)-glucoside	-
Lmdn001560	345.12	165.06	346.126	C15H22O9	[M-H]-	6-DeoxyCatalpol	99499-99-7
Cmcp009659	347.22	287.2	346.214	C21H30O4	[M+H]+	Pinusolide	31685-80-0
pmb0981	348.07	136	347.063	C10H14N5O7P	[M+H]+	Adenosine 5'-monophosphate	61-19-8
pmb0532	349.05	137.3	348.047	C10H13N4O8P	[M+H]+	Inosine 5'-monophosphate	131-99-7
pmb1562	351.25	146.9	350.246	C21H34O4	[M+H]+	1-Stearidonoyl-Glycerol	-
mws4108	353.14	189.1	352.131	C21H20O5	[M+H]+	1-Methoxyphaseollin	157226-48-7
mws0967	351.22	271.21	352.225	C20H32O5	[M-H]-	5,6,15-Trihydroxy-7,9,11,13-eicosatetraenoic acid	89663-86-5
Lmhp011562	353.27	261.22	352.261	C21H36O4	[M+H]+	1-α-Linolenoyl-glycerol	-
mws0748	353.09	191.1	354.095	C16H18O9	[M-H]-	1-Caffeoylquinic acid	1241-87-8
mws1077	355.1	193.05	354.095	C16H18O9	[M+H]+	Scopoletin-7-O-glucoside (Scopolin)	531-44-2
mws0178	353.09	191.01	354.095	C16H18O9	[M-H]-	Chlorogenic acid (3-O-Caffeoylquinic acid)	327-97-9
pme1816	353.09	191	354.095	C16H18O9	[M-H]-	Neochlorogenic acid (5-O-Caffeoylquinic acid)	906-33-2
Lmhp112042	355.28	263.24	354.277	C21H38O4	[M+H]+	1-Linoleoylglycerol	2277-28-3
Lmhn001580	355.07	223.06	356.074	C15H16O10	[M-H]-	Sinapoyltartaric acid	-
Hmmn002544	355.1	193.05	356.111	C16H20O9	[M-H]-	Ferulic acid-4-O-glucoside	117405-51-3
Lmcp005293	357.13	137.06	356.126	C20H20O6	[M+H]+	6,7-Dimethoxy-2-[2-(3'-Hydroxy-4'-Methoxyphenyl)Ethyl]Chromone	-
pmb0296	357.3	265.4	356.293	C21H40O4	[M+H]+	1-Oleoyl-Sn-Glycerol	129784-87-8
Hmhp007382	359.1	344.09	358.105	C19H18O7	[M+H]+	Altisin	-
pmp000110	359.11	344.1	358.105	C19H18O7	[M+H]+	7-Hydroxy-3,5,6,8-tetramethoxyflavone	-
Zmjp010694	359.11	344.09	358.105	C19H18O7	[M+H]+	5-Hydroxy-3,7,3',4'-tetramethoxyflavone (Retusin)	1245-15-4
Jmyn002224	357.12	135.04	358.126	C16H22O9	[M-H]-	glucoacetosyringone	86402-41-7
Zmdp006307	359.15	137.06	358.142	C20H22O6	[M+H]+	sanshodiol	-
Hmlp003129	359.15	137.06	358.142	C20H22O6	[M+H]+	Matairesinol	580-72-3
mws0097	357.13	151	358.142	C20H22O6	[M-H]-	Pinoresinol	487-36-5
Lmdn004267	357.13	151.04	358.142	C20H22O6	[M-H]-	Epipinoresinol	24404-50-0
Lmsp004450	359.15	131.05	358.142	C20H22O6	[M+H]+	Dehydrodiconiferyl alcohol	97465-82-2
Lmxn007955	359.08	329.03	360.085	C18H16O8	[M-H]-	Sudachitin	4281-28-1
Lmxn007456	359.08	329.03	360.085	C18H16O8	[M-H]-	Acerosin	15835-74-2
MWS20190	361.09	346.07	360.085	C18H16O8	[M+H]+	5,7,4'-trihydroxy-6,3',5'-trimethoxyisoflavone	-
pmb3107	359.1	182.1	360.106	C15H20O10	[M-H]-	Glucosyringic Acid	-
Hmmn003964	359.13	197.08	360.142	C16H24O9	[M-H]-	7-Deoxyloganic acid	22487-36-1
pmp000673	361.16	163.07	360.157	C20H24O6	[M+H]+	Lariciresinol	27003-73-2
Lmmn003748	359.15	180.08	360.157	C20H24O6	[M-H]-	Isolariciresinol	548-29-8
pmb0998	364.07	152.1	363.058	C10H14N5O8P	[M+H]+	Guanosine 5'-monophosphate	85-32-5
mws5040	365.11	203.05	364.078	C12H21O11Na	[M+H]+	Turanose	547-25-1
pmb0964	366.2	204.1	365.17	C16H23N5O5	[M+H]+	Isopentenyladenine-7-N-glucoside	-
pmn001657	365.2	167.1	366.204	C20H30O6	[M-H]-	Dehydrocinnzeylanol	-
pma0104	369.12	207.1	368.09	C20H16O7	[M+H]+	N-Sinapoylhydroxycoumarin	-
pmb0752	369.12	177.1	368.111	C17H20O9	[M+H]+	3-O-Feruloyl quinic acid	1899-29-2
Lmbp002309	371.1	209.05	370.126	C17H22O9	[M+H]+	Sinapaldehyde-4-O-Glucoside	154461-65-1
Lmmp004382	371.21	191.14	370.199	C19H30O7	[M+H]+	3-Oxo-α-ionol-β-D-glucoside	-
pmb3317	371.1	179.1	372.106	C16H20O10	[M-H]-	Quinacyl syringic acid	-
Hmgn002833	371.11	297.11	372.12	C20H20O7	[M-H]-	4-Ketopinoresinol	-
Lmap001661	373.15	137.06	372.142	C17H24O9	[M+H]+	Grevilloside C	1094004-47-3
Zmjp009119	375.11	345.06	374.1	C19H18O8	[M+H]+	5,4'-Dihydroxy-3,6,7,3'-tetramethoxyflavone	130252-52-7
pmb0108	375.2	137.1	374.1	C19H18O8	[M+H]+	Feruloyl syringic acid	-
Zmhp004269	375.11	360.08	374.1	C19H18O8	[M+H]+	Skullcapflavone II	55084-08-7
Hmmp007513	375.11	345.06	374.1	C19H18O8	[M+H]+	5,7-Dihydroxy-6,3',4',5'-tetramethoxyflavone (Arteanoflavone)	68710-17-8
Lmjp003722	375.14	357.13	374.124	C20H22O7	[M+H]+	2'-Hydroxy-3,4,5,4',6'-pentamethoxychalcone	-
Hmlp002744	375.14	137.06	374.136	C20H22O7	[M+H]+	Nortrachelogenin	34444-37-6
Hmgn004139	373.13	329.05	374.136	C20H22O7	[M-H]-	Isohydroxymatairesinol	-
pmp000675	375.14	151.03	374.137	C20H22O7	[M+H]+	Forsythialan A	1019859-20-1
Zmdn005358	373.13	313.1	374.137	C20H22O7	[M-H]-	Vladinol D	-
Lmzn001983	375.13	135.05	376.137	C16H24O10	[M-H]-	D-Threo-guaiacylglycerol-7-O-β-D-glucoside	-
mws0232	377.15	243	376.138	C17H20N4O6	[M+H]+	Riboflavin (Vitamin B2)	83-88-5
pme3337	384.12	252	383.108	C14H17N5O8	[M+H]+	Succinyladenosine	4542-23-8
Lmjp003090	385.11	223.06	384.106	C17H20O10	[M+H]+	Isofraxidin-7-O-glucoside	483-91-0
pmb2940	385.11	205	386.121	C17H22O10	[M-H]-	1-O-β-D-Glucopyranosyl sinapate	78185-48-5
Lmqp003013	387.2	149.1	386.194	C19H30O8	[M+H]+	Citroside A	120330-44-1
pmp000113	389.12	359.08	388.116	C20H20O8	[M+H]+	5-Hydroxy-6,7,8,3',4'-pentamethoxyflavone	2174-59-6
mws1565	389.14	209.08	388.137	C17H24O10	[M+H]+	Geniposide	24512-63-8
pmp000953	389.2	357.17	388.189	C22H28O6	[M+H]+	Gomisin J	66280-25-9
Zmjp003597	389.21	191.15	388.21	C19H32O8	[M+H]+	Ampelopsisionoside	-
Zmhn001970	389.12	227.08	390.131	C20H22O8	[M-H]-	Piceid	27208-80-6
Lmmp010562	391.28	149.02	390.277	C24H38O4	[M+H]+	Diisooctyl Phthalate	27554-26-3
Lmwp011196	391.28	149.02	390.277	C24H38O4	[M+H]+	Bis(2-ethylhexyl)phthalate	117-81-7
Cmmn005231	391.14	59.01	392.147	C20H24O8	[M-H]-	massoniresinol	96087-10-4
pme2735	399.2	250	398.137	C15H22N6O5S	[M+H]+	S-Adenosylmethionine	29908-03-0
pmc0281	400.15	136.11	399.139	C15H21N5O8	[M+H]+	Ribosyladenosine	-
Hmln003529	401.15	269.11	402.152	C18H26O10	[M-H]-	Benzyl β-primeveroside	130622-31-0
Cmjn004337	401.14	269.1	402.153	C18H26O10	[M-H]-	Benzyl-(2''-O-xylosyl)glucoside	-
pme3007	402.99	159	404.002	C9H14N2O12P2	[M-H]-	Uridine 5'-diphosphate	27821-45-0
pmn001738	403.12	223.1	404.132	C17H24O11	[M-H]-	Oleoside 11-methyl ester	60539-23-3
Hmlp003142	406.19	151.08	405.178	C21H27NO7	[M+H]+	Trachelogenin amide	-
pmn001394	405.12	243.1	406.126	C20H22O9	[M-H]-	2,3,5,4'-Tetrahydroxystilbene-2-O-glucoside	82373-94-2
pmn001399	405.12	243.1	406.126	C20H22O9	[M-H]-	2,4,6,4'-Tetrahydroxy-stilbene-2-O-D-glucoside	-
Zmhn001746	405.12	243.07	406.127	C20H22O9	[M-H]-	Piceatannol-3'-O-glucoside	94356-26-0
Lmhn001773	416.06	179.03	415.054	C19H13NO10	[M-H]-	Caffeoylnicotinoyltartaric acid	-
pmn001637	417.08	285	418.09	C20H18O10	[M-H]-	Kaempferol-3-O-arabinoside (Juglanin)	5041-67-8
Lmyp004617	419.13	257.08	418.127	C21H22O9	[M+H]+	Pinocembrin-7-O-glucoside (Pinocembroside)	75829-43-5
Zmbp003590	425.14	263.09	424.137	C20H24O10	[M+H]+	Rutarin	20320-81-4
Lmhp008337	426.26	285.24	425.254	C19H40NO7P	[M+H]+	LysoPE 14:0(2n isomer)*	-
pme2117	426	159	427.029	C10H15N5O10P2	[M-H]-	Adenosine 5'-Diphosphate	58-64-0
Cmbn007148	429.12	429.12	430.126	C22H22O9	[M-H]-	1-O-Feruloyl-3-O-caffeoylglycerol	-
Lmhn002574	431.06	137.03	432.069	C20H16O11	[M-H]-	Caffeoyl(p-Hydroxybenzoyl)tartaric acid	-
mws0072	433.11	271.01	432.106	C21H20O10	[M+H]+	Apigenin-5-O-glucoside	28757-27-9
mws1434	431.1	311	432.106	C21H20O10	[M-H]-	Apigenin-6-C-glucoside (Isovitexin)	29702-25-8
pme0321	431.1	285	432.106	C21H20O10	[M-H]-	Kaempferol-7-O-rhamnoside	20196-89-8
MWSHY0189	433.11	271.07	432.106	C21H20O10	[M+H]+	Apigenin-7-O-glucoside(Cosmosiin)	578-74-5
MWSHY0063	433.11	271.06	432.106	C21H20O10	[M+H]+	Sophoricoside	152-95-4
Lmgp003335	433.11	271.06	432.106	C21H20O10	[M+H]+	4',5-Dihydroxyisoflavone-7-O-galactoside	-
Lmlp005572	433.11	271.06	432.106	C21H20O10	[M+H]+	Galangin-7-O-glucoside	-
Lmgp004731	433.11	271.06	432.106	C21H20O10	[M+H]+	Genistein-7-O-galactoside	-
mws0919	431.1	285	432.106	C21H20O10	[M-H]-	Kaempferol-3-O-rhamnoside (Afzelin)(Kaempferin)	482-39-3
MWSslk190	433.11	271.08	432.106	C21H20O10	[M+H]+	Oroxin A	57396-78-8
Smnn002694	431.15	149.05	432.163	C19H28O11	[M-H]-	Osmanthuside H [2-(4-Hydroxyphenyl)ethyl-β-D-apiosyl-(1→6)-β-D-glucoside]	-
mws2162	433.22	415.2	432.215	C24H32O7	[M+H]+	Schisandrol A	7432-28-2
mws4183	433.08	300.03	434.085	C20H18O11	[M-H]-	Quercetin-3-O-arabinoside (Guaijaverin)	22255-13-6
Lmdp003509	435.09	303.06	434.085	C20H18O11	[M+H]+	Quercetin-3-O-xyloside (Reynoutrin)	549-32-6
mws2186	435.09	303	434.085	C20H18O11	[M+H]+	Avicularin(Quercetin-3-O-α-L-arabinofuranoside)	572-30-5
mws1179	433.11	271	434.121	C21H22O10	[M-H]-	Naringenin-7-O-glucoside (Prunin)	529-55-5
Lmlp006175	435.13	273.09	434.121	C21H22O10	[M+H]+	Isosalipurposide (Phlorizin Chalcone)	4547-85-7
pme1611	433.11	313	434.121	C21H22O10	[M-H]-	Isohemiphloin	3682-02-8
HJN087	433.12	271.06	434.121	C21H22O10	[M-H]-	Naringenin-4'-O-glucoside	-
HJN090	433.11	271.06	434.121	C21H22O10	[M-H]-	Butin-7-O-glucoside	-
Cmzn005251	433.11	271.06	434.121	C21H22O10	[M-H]-	6-O-Caffeoylarbutin	136172-60-6
HJN055	435.13	273.08	436.136	C21H24O10	[M-H]-	Dihydrocharcone-4'-O-glucoside	-
mws2118	435.13	166.7	436.137	C21H24O10	[M-H]-	Phloretin-2'-O-glucoside (Phlorizin)	60-81-1
Lmfn004093	435.13	315.09	436.137	C21H24O10	[M-H]-	Phloretin-4'-O-glucoside (Trilobatin)	4192-90-9
Lmhp008885	440.28	299.26	439.27	C20H42NO7P	[M+H]+	LysoPE 15:0(2n isomer)*	-
pmb0862	440.28	184.07	439.27	C20H42NO7P	[M+H]+	LysoPC 12:0	20559-18-6
mws1397	441.08	169	442.09	C22H18O10	[M-H]-	Epicatechin gallate	1257-08-5
pmp000575	447.13	285.18	446.121	C22H22O10	[M+H]+	Acacetin-7-O-glucoside (Tilianin)	4291-60-5
HJN091	445.11	283.06	446.121	C22H22O10	[M-H]-	Prunetin-4'-O-glucoside	154-36-9
pme3400	447.13	285	446.121	C22H22O10	[M+H]+	Biochanin A-7-O-glucoside (Sissotrin)	5928-26-7
Lmjp004533	447.13	285.08	446.121	C22H22O10	[M+H]+	Kisasagenol A Triacetate	-
Lmyp006086	447.13	285.07	446.121	C22H22O10	[M+H]+	Prunetin-5-O-glucoside	-
pmp000573	447.13	285.08	446.121	C22H22O10	[M+H]+	Acacetin-7-O-galactoside	-
Hmcp002316	449.11	317.06	448.1	C21H20O11	[M+H]+	Isorhamnetin-3-O-arabinoside	-
Lmlp003531	449.11	287.06	448.101	C21H20O11	[M+H]+	Luteolin-3'-O-glucoside	5154-41-6
mws0913	447.09	285	448.101	C21H20O11	[M-H]-	Kaempferol-3-O-galactoside (Trifolin)	23627-87-4
mws0089	447.09	285.04	448.101	C21H20O11	[M-H]-	Kaempferol-7-O-glucoside	16290-07-6
MWSHY0104	449.11	287.06	448.101	C21H20O11	[M+H]+	Luteolin-7-O-glucoside (Cynaroside)	5373-11-5
mws1608	447.09	357.1	448.101	C21H20O11	[M-H]-	Luteolin-6-C-glucoside (Isoorientin)	4261-42-1
MWSHY0136	449.11	287.06	448.101	C21H20O11	[M+H]+	Kaempferol-3-O-glucoside (Astragalin)	480-10-4
Hmpp003270	449.11	287.05	448.101	C21H20O11	[M+H]+	Luteolin-4'-O-glucoside	6920-38-3
Xmyp005654	449.11	287.06	448.101	C21H20O11	[M+H]+	Kaempferol-4'-O-glucoside	-
mws1299	449.11	299.2	448.101	C21H20O11	[M+H]+	Luteolin-8-C-glucoside (Orientin)	28608-75-5
MWSHY0165	449.14	287.1	448.137	C22H24O10	[M+H]+	Isosakuranin	491-69-0
Lmyn006922	447.13	285.08	448.137	C22H24O10	[M-H]-	Sakuranin	529-39-5
pmn001640	449.07	316	450.08	C20H18O12	[M-H]-	Myricetin-3-O-arabinoside	132679-85-7
Lmfn003630	449.07	316.02	450.08	C20H18O12	[M-H]-	Myricetin-3-O-xyloside	-
Jmgn004021	449.11	269.05	450.116	C21H22O11	[M-H]-	6-C-Glucosyl-2-Hydroxynaringenin	-
HJN086	449.11	287.06	450.116	C21H22O11	[M-H]-	Eriodictyol-3'-O-glucoside	-
mws1361	449.11	151	450.116	C21H22O11	[M-H]-	Taxifolin-3-O-rhamnoside (Astilbin)	29838-67-3
Lmtn002796	449.1	287.05	450.116	C21H22O11	[M-H]-	Aromadendrin-7-O-glucoside	28189-90-4
Lmmn004625	449.11	287.06	450.116	C21H22O11	[M-H]-	Dihydrokaempferol-7-O-glucoside	-
Lmsn003297	449.11	287.06	450.116	C21H22O11	[M-H]-	3,4,2',4',6'-Pentahydroxychalcone-4'-O-glucoside	-
HJN093	451.09	313.05	452.095	C20H20O12	[M-H]-	2-O-Salicyl-6-O-Galloyl-D-Glucose	-
pmn001415	451.1	341.06	452.111	C24H20O9	[M-H]-	Catechin-(7,8-bc)-4β-(3,4-dihydroxyphenyl)-dihydro-2-(3H)-one	-
pmn001416	451.1	341.06	452.111	C24H20O9	[M-H]-	Catechin-(7,8-bc)-4α-(3,4-dihydroxyphenyl)-dihydro-2-(3H)-one	-
HJN041	451.12	289.07	452.131	C21H24O11	[M-H]-	Epicatechin glucoside	-
Hmpn005101	451.12	289.07	452.131	C21H24O11	[M-H]-	Sieboldin	18777-73-6
Zmdn002049	451.13	289.07	452.132	C21H24O11	[M-H]-	Epicatechin-4'-O-β-D-glucopyranoside	-
pmd0160	454.29	313.27	453.286	C21H44NO7P	[M+H]+	LysoPE 16:0(2n isomer)	-
pmb0876	454.29	313.27	453.286	C21H44NO7P	[M+H]+	LysoPE 16:0	53862-35-4
MWS5083	455.1	96.97	456.105	C17H21N4O9P	[M-H]-	Flavin Single Nucleotide(FMN)	6184-17-4
pmb0464	458.1	116.3	457.143	C16H27NO14	[M+H]+	L-Aspartic acid-O-diglucoside	-
mws2220	457.08	169.02	458.085	C22H18O11	[M-H]-	Gallocatechin 3-O-gallate	5127-64-0
mws0351	457.08	169.02	458.085	C22H18O11	[M-H]-	Gallate catechin gallate	4233-96-9
mws0034	457.08	169	458.085	C22H18O11	[M-H]-	Epigallocatechin-3-gallate	989-51-5
mad2085	457.08	295.04	458.085	C22H18O11	[M-H]-	Caffeoyl-p-coumaroyltartaric acid	-
Lmdp003994	461.14	299.09	460.137	C23H24O10	[M+H]+	6,4'-Dimethoxyisoflavone-7-O-glucoside (Wistin)	19046-26-5
pmb2654	460.1	117.9	461.153	C19H27NO12	[M-H]-	Anthranilate O-hexosyl-O-hexoside	-
mws4167	463.09	287.06	462.08	C21H18O12	[M+H]+	Luteolin-7-O-glucuronide	29741-10-4
pmn001702	461.07	285.05	462.08	C21H18O12	[M-H]-	Tetahydroxyflavone-7-O-glucuronide	-
Lmmp002795	463.12	301.07	462.115	C22H22O11	[M+H]+	Pratensein-7-O-glucoside	36191-03-4
Lmjp003655	463.12	301.08	462.116	C22H22O11	[M+H]+	6-C-MethylKaempferol-3-glucoside	-
pmb2999	461.11	299.1	462.116	C22H22O11	[M-H]-	Chrysoeriol-5-O-glucoside	-
Lmpn006208	461.11	315.05	462.116	C22H22O11	[M-H]-	8-Methoxykaempferol-7-O-rhamnoside	-
Lmnp002845	463.13	343.09	462.116	C22H22O11	[M+H]+	Hispidulin-8-C-glucoside	-
pmb3012	461.11	299.2	462.116	C22H22O11	[M-H]-	Chrysoeriol-7-O-glucoside	19993-32-9
pmp000579	463.12	301.07	462.116	C22H22O11	[M+H]+	Diosmetin-7-O-galactoside	-
Cmyp002064	463.12	301.08	462.116	C22H22O11	[M+H]+	Yuanhuanin	83133-14-6
MWSslk013	463.12	301.09	462.116	C22H22O11	[M+H]+	Tectoridin	611-40-5
Hmmp004965	463.12	301.07	462.116	C22H22O11	[M+H]+	Diosmetin-7-O-glucoside	20126-59-4
Lmdp003171	463.12	317.07	462.116	C22H22O11	[M+H]+	Azalein (Azaleatin-3-O-rhamnoside)	29028-02-2
pmp000120	463.12	427.1	462.116	C22H22O11	[M+H]+	Diosmetin-6-C-glucoside	-
Hmgp002189	463.13	301.07	462.118	C22H22O11	[M+H]+	Hispidulin-7-O-Glucoside	17680-84-1
Lmdp004307	463.16	301.11	462.152	C23H26O10	[M+H]+	Farrerol-7-O-glucoside	885044-12-2
mws1329	463.09	300.7	464.095	C21H20O12	[M-H]-	Quercetin-7-O-glucoside	491-50-9
mws0856	463.09	301	464.095	C21H20O12	[M-H]-	Quercetin-4'-O-glucoside (Spiraeoside)	20229-56-5
Hmcn001884	463.09	301.03	464.095	C21H20O12	[M-H]-	6-Hydroxyluteolin 5-glucoside	-
Lmpp005784	465.1	333.07	464.095	C21H20O12	[M+H]+	6-Methoxyquercetin-3-O-Xyloside	-
HJAP155	465.1	333.07	464.095	C21H20O12	[M+H]+	Laricitrin-3-O-xyloside	-
pmp001309	465.1	303.1	464.095	C21H20O12	[M+H]+	6-Hydroxykaempferol-7-O-glucoside	-
Smgp004575	465.1	303.05	464.095	C21H20O12	[M+H]+	Quercetin-5-O-β-D-glucoside	-
Lmdp003286	465.1	303.06	464.095	C21H20O12	[M+H]+	Isohyperoside	35589-21-0
mws0091	463.09	300.03	464.095	C21H20O12	[M-H]-	Quercetin-3-O-glucoside (Isoquercitrin)	482-35-9
mws0056	463.09	316.03	464.095	C21H20O12	[M-H]-	Myricetin-3-O-rhamnoside (Myricitrin)	17912-87-7
mws0061	463.09	300	464.095	C21H20O12	[M-H]-	Quercetin-3-O-galactoside (Hyperin)	482-36-0
pme1598	463.12	301	464.132	C22H24O11	[M-H]-	Hesperetin-5-O-glucoside	69651-80-5
Xmsn002700	465.13	303.06	466.111	C21H22O12	[M-H]-	Taxifolin-3'-O-glucoside	31106-05-5
Lmhp010162	468.31	327.29	467.301	C22H46NO7P	[M+H]+	LysoPE 17:0	-
pmd0130	468.31	184.07	467.301	C22H46NO7P	[M+H]+	LysoPC 14:0	20559-16-4
Zmhn002236	469.08	241	470.089	C20H22O11S	[M-H]-	Resveratrol-3-O-(6''-sulfonyl)glucoside	-
Lmhp008233	474.26	333.24	473.254	C23H40NO7P	[M+H]+	LysoPE 18:4	-
MWSmce621	473.07	149.01	474.08	C22H18O12	[M-H]-	Cichoric Acid	6537-80-0
Lmhp008801	476.28	335.26	475.27	C23H42NO7P	[M+H]+	LysoPE 18:3	-
Lmhp008589	476.28	335.26	475.27	C23H42NO7P	[M+H]+	LysoPE 18:3(2n isomer)	-
pmn001641	475.09	300	476.095	C22H20O12	[M-H]-	Kaempferide-3-O-glucuronide	-
HJAP056	477.14	315.1	476.131	C23H24O11	[M+H]+	Dihydroxy-dimethoxyflavone-7-O-glucoside	-
pmp000172	477.14	315.08	476.132	C23H24O11	[M+H]+	5,2'-Dihydroxy-7,8-dimethoxyflavone glycosides	-
Lmnp003184	477.14	357.09	476.132	C23H24O11	[M+H]+	Cirsimaritin-8-C-glucoside	-
pma0253	477.14	315	476.14	C23H24O11	[M+H]+	O-MethylChrysoeriol-5-O-glucoside	-
pmb0881	478.29	337.27	477.286	C23H44NO7P	[M+H]+	LysoPE 18:2	-
Lmyp004444	479.12	317.06	478.111	C22H22O12	[M+H]+	Tricin-4'-methylether-3'-O-glucoside	-
HJAP156	479.12	333.07	478.111	C22H22O12	[M+H]+	Laricitrin-3-O-rhamnoside	-
Lmjp003295	479.12	317.07	478.111	C22H22O12	[M+H]+	6-Methoxykaempferol-3-O-glucoside	63422-27-5
Hmcp002298	479.12	347.07	478.111	C22H22O12	[M+H]+	Limocitrin-3-O-arabinoside	-
Lmjp002906	479.12	317.07	478.111	C22H22O12	[M+H]+	Rhamnetin-3-O-Glucoside	27875-34-9
Lmjp003044	479.12	317.06	478.111	C22H22O12	[M+H]+	Isorhamnetin-3-O-Glucoside	5041-82-7
Hmgp002036	479.12	317.06	478.112	C22H22O12	[M+H]+	Nepetin-7-O-glucoside	569-90-4
pma0249	479.12	317.1	478.118	C22H22O12	[M+H]+	3'-O-Methyltricetin-5-O-glucoside	-
mws1454	477.14	315	478.148	C23H26O11	[M-H]-	Persicoside	28978-03-2
pmn001525	477.14	169	478.148	C23H26O11	[M-H]-	3,5-Digalloylshikimic acid	95753-52-9
mws0289	480.31	339.29	479.301	C23H46NO7P	[M+H]+	LysoPE 18:1	89576-29-4
Lmpp003465	481.1	319.04	480.09	C21H20O13	[M+H]+	Myricetin-3-O-glucoside	19833-12-6
Lmfp003403	481.1	319.05	480.09	C21H20O13	[M+H]+	Quercetagetin-7-O-glucoside	548-75-4
Lmdp002969	481.1	319.06	480.09	C21H20O13	[M+H]+	Myricetin-3-O-galactoside	15648-86-9
pmb0883	482.32	341.31	481.317	C23H48NO7P	[M+H]+	LysoPE 18:0	69747-55-3
HJN104	481.14	319.08	482.105	C21H22O13	[M-H]-	Dihydromyricetin-3-O-glucoside	-
MWSslk049	481.11	125.02	482.121	C25H22O10	[M-H]-	Silibinin	22888-70-6
pmb3072	481.14	319.3	482.142	C22H26O12	[M-H]-	3-O-p-Coumaroylshikimic acid-O-glucoside	-
Hmyn007081	481.25	245.04	482.262	C22H43O9P	[M-H]-	LysoPG 16:1	-
Hmyn007168	483.27	255.23	484.278	C22H45O9P	[M-H]-	LysoPG(16:0)	-
pmb2723	485.13	323.2	486.137	C21H26O13	[M-H]-	4-Hydroxycoumarin di-glucoside	-
pmn001707	485.33	485.33	486.335	C30H46O5	[M-H]-	Quillaic acid	631-01-6
pmn001527	487.18	124	488.189	C22H32O12	[M-H]-	Di-O-galloyl Methyl gallate	-
Hmjn003948	487.35	487.35	488.35	C30H48O5	[M-H]-	Madasiatic acid	26532-66-1
MWSmce394	487.34	469.33	488.35	C30H48O5	[M-H]-	Tormentic acid	13850-16-3
Smpn009230	487.34	487.34	488.35	C30H48O5	[M-H]-	2α,3α,23-trihydroxyolean-12-en-28-oic acid	-
Lmmp003903	491.12	287.05	490.111	C23H22O12	[M+H]+	Kaempferol-3-O-(2''-acetyl)glucoside	-
Zmhp002964	491.12	315.1	490.111	C23H22O12	[M+H]+	5,7-Dihydroxy-6,8-dimethoxyflavone-7-O-glucoside	-
Lmtp004915	491.15	329.1	490.148	C24H26O11	[M+H]+	3,5-Dihydroxy-3',4'-diacetoxylstilbene-3-O-glucoside	-
pmn001712	549.22	489.2	490.177	C22H34O12	[M+CH3COOH-H]-	3-Hydroxy-4-isopropylbenzylalcohol-3-O-sophoroside	-
pmb3042	491.12	329.1	492.127	C23H24O12	[M-H]-	Tricin-5-O-Glucoside	32769-00-9
pmb0736	493.13	331.08	492.127	C23H24O12	[M+H]+	Tricin-7-O-Glucoside	32769-01-0
Cmyp005222	493.13	331.08	492.127	C23H24O12	[M+H]+	Iristectorin A	37744-61-9
Lmgp003546	493.13	331.08	492.127	C23H24O12	[M+H]+	4',5'-Dihydroxy-6,8-dimethoxyisoflavone-7-O-galactoside	-
Hmgp002238	493.14	331.08	492.128	C23H24O12	[M+H]+	Jaceosidin-7-O-Glucoside	25474-11-7
Cmsp004305	493.21	163.08	492.2	C25H32O10	[M+H]+	(7S,8R-Threo-3',4,9'-trihydroxy-3-methoxy-4',7-epoxy-neolignan-9-O-rhamnoside	-
Cmsn002067	491.19	315.12	492.2	C25H32O10	[M-H]-	7S,8R-threo-3',9,9'-trihydroxy-3-methoxy-4',7-epoxy-neolignan-4-O-rhamnoside	-
Lmmn003041	491.19	359.15	492.2	C25H32O10	[M-H]-	Isolariciresinol-9'-O-xyloside	97055-97-5
Cmmn004667	491.19	359.15	492.2	C25H32O10	[M-H]-	massonianoside A	623945-11-9
Cmsn002371	491.19	327.12	492.2	C25H32O10	[M-H]-	Isolariciresinol-9-O-xyloside	-
HJAP005	495.11	333.07	494.105	C22H22O13	[M+H]+	Laricitrin-3-O-glucoside	39986-90-8
Lmjp003231	495.11	333.07	494.106	C22H22O13	[M+H]+	Patuletin-3-O-glucoside	-
Lmtn002997	493.1	331.05	494.106	C22H22O13	[M-H]-	Mearnsetin-3-O-glucoside	-
HJN054	493.21	361.16	494.215	C25H34O10	[M-H]-	Secoisolariciresinol-9'-O-xyloside	-
pmb0855	496.34	184.07	495.332	C24H50NO7P	[M+H]+	LysoPC 16:0	17364-16-8
pmd0132	496.34	184.07	495.332	C24H50NO7P	[M+H]+	LysoPC 16:0(2n isomer)	-
Zmhn003297	495.08	343.07	496.085	C21H20O14	[M-H]-	3-O-Digalloyl quinic acid	-
pmb0745	497.14	331.08	496.137	C26H24O10	[M+H]+	Tricin-4'-O-syringyl alcohol	-
Lmgp003989	499.13	163.04	498.116	C25H22O11	[M+H]+	Dicaffeoylshikimic acid	-
pmb3061	499.15	163.1	500.153	C22H28O13	[M-H]-	5-O-p-Coumaroylquinic acid O-glucoside	-
pmb3064	499.15	163.2	500.153	C22H28O13	[M-H]-	3-O-p-Coumaroylquinic acid-O-glucoside	-
Lmhp009497	502.29	361.27	501.286	C25H44NO7P	[M+H]+	LysoPE 20:4	-
Lmhp009349	502.29	361.27	501.286	C25H44NO7P	[M+H]+	LysoPE 20:4(2n isomer)	-
Lmhn003799	501.1	307.05	502.111	C24H22O12	[M-H]-	Feruloylferuloyltartaric acid	-
Lmhp009802	504.31	363.29	503.301	C25H46NO7P	[M+H]+	LysoPE 20:3(2n isomer)	-
Lmhp010040	504.31	363.29	503.301	C25H46NO7P	[M+H]+	LysoPE 20:3	-
pmb3000	503.12	341.1	504.127	C24H24O12	[M-H]-	Chrysoeriol-7-O-(6''-acetyl)glucoside	-
Lmsn002288	503.14	341.09	504.148	C21H28O14	[M-H]-	1-O-Caffeoyl-(6-O-glucosyl)-β-D-glucose	-
mws1589	503.16	179	504.169	C18H32O16	[M-H]-	D-Panose	33401-87-5
pme0500	503.16	323	504.169	C18H32O16	[M-H]-	D-Melezitose	597-12-6
pmp001141	506.2	145	505.195	C25H31NO10	[M+H]+	Cimicifugamide	-
Lmhp010514	506.32	365.31	505.317	C25H48NO7P	[M+H]+	LysoPE 20:2(2n isomer)*	-
Zmsp004363	507.12	303.05	506.106	C23H22O13	[M+H]+	Quercetin-3-O-(6''-acetyl)glucoside	-
Hmln002199	505.1	300.03	506.107	C23H22O13	[M-H]-	Quercetin-3-O-(6''-acetyl)galactoside	-
pmp000013	507.15	345.09	506.142	C24H26O12	[M+H]+	Eupatilin-7-O-glucoside	-
pmn001564	505.17	59	506.179	C25H30O11	[M-H]-	Shomaside E	-
Xmbn007315	505.3	343.16	506.215	C26H34O10	[M-H]-	Chestnutlignansoide	-
pmn001643	505.21	359.2	506.215	C26H34O10	[M-H]-	Isolariciresinol-9'-O-rhamnoside (Aviculin)	156765-33-2
MWSmce668	505.99	158.93	506.996	C10H16N5O13P3	[M-H]-	ATP; Adenosine 5'-Triphosphate	56-65-5
Smpp002257	507.15	303.05	507.15	C24H27O12+	[M]+	Delphinidin-3-O-(6''-O-acetyl)glucoside	-
Lmhp009590	508.34	184.07	507.332	C25H50NO7P	[M+H]+	LysoPC 17:1	-
Hmcp002399	509.13	347.07	508.121	C23H24O13	[M+H]+	Limocitrin-3-O-glucoside	-
Hmcp002187	509.13	347.07	508.121	C23H24O13	[M+H]+	Limocitrin-3-O-galactoside	-
Hmcp001636	509.13	347.07	508.121	C23H24O13	[M+H]+	Limocitrin-7-O-glucoside	-
Zmgp004436	509.13	347.08	508.122	C23H24O13	[M+H]+	okanin 4'-(6''-O-acetylglucoside)	-
HJAP006	509.13	347.08	508.122	C23H24O13	[M+H]+	Syringetin-7-O-glucoside	-
Zmjp004852	509.13	347.08	508.122	C23H24O13	[M+H]+	5,6,3',4'-Tetrahydroxy-3,7-dimethoxyflavone-6-O-glucoside	-
Cmsn002383	509.2	179.07	510.21	C25H34O11	[M-H]-	(7S,8S-Threo-3',4,7,9-tetrahydroxy-3-methoxy-8-O-4'-neolignan-9'-O-rhamnoside	-
pmb3055	513.1	191.1	514.132	C22H26O14	[M-H]-	p-Coumaroylquinic acid-4'-O-glucuronide	-
pme2181	513.21	453	514.22	C28H34O9	[M-H]-	Nomilin	1063-77-0
Lmhp009526	515.32	261.22	514.314	C27H46O9	[M+H]+	2-α-Linolenoyl-glycerol-1-O-glucoside	-
Lmhp009773	515.32	261.22	514.314	C27H46O9	[M+H]+	1-α-Linolenoyl-glycerol-3-O-glucoside	-
Hmqp006235	516.3	184.07	515.297	C21H46N3O9P	[M+H]+	LysoPC 18:4	-
Zmhn00785	515.16	341.11	516.169	C19H32O16	[M-H]-	Di-O-Glucosylquinic acid	-
Lmhp010334	517.34	263.24	516.33	C27H48O9	[M+H]+	2-Linoleoylglycerol-1-O-glucoside*	-
pmb0854	518.32	184.07	517.317	C26H48NO7P	[M+H]+	LysoPC 18:3	-
pmb0865	518.32	184.07	517.317	C26H48NO7P	[M+H]+	LysoPC 18:3(2n isomer)	-
Hmbn002692	517.16	175.04	518.164	C22H30O14	[M-H]-	6'-O-Feruloyl-D-sucrose	118230-77-6
pmp001251	520.34	184.07	519.332	C26H50NO7P	[M+H]+	LysoPC 18:2(2n isomer)	-
pmp001273	520.34	184.07	519.332	C26H50NO7P	[M+H]+	LysoPC 18:2	-
Li512111	519.11	315.05	520.122	C24H24O13	[M-H]-	Isorhamnetin-3-O-(6''-acetylglucoside)	-
Cmbn004962	519.15	163.04	520.158	C25H28O12	[M-H]-	10-O-[(E)-p-Coumaroyl]-geniposidic acid	-
pmp000682	538.22	359.14	520.168	C26H32O11	[M+NH4]+	Matairesinol-4'-O-glucoside (Matairesinoside)	23202-85-9
Jmwn006041	519.19	357.13	520.194	C26H32O11	[M-H]-	(7S,8R)-dehydrodiconiferylalcohol-9'-O-β-D-glucopyranoside	-
pmn001378	519.19	357.14	520.194	C26H32O11	[M-H]-	Pinoresinol-4-O-glucoside	41607-20-9
Lmhp010190	522.36	184.07	521.348	C26H52NO7P	[M+H]+	LysoPC 18:1(2n isomer)	-
pmp001281	522.36	184.07	521.348	C26H52NO7P	[M+H]+	LysoPC 18:1	-
pmb3041	521.09	329.2	522.101	C23H22O14	[M-H]-	Tricin-7-O-saccharic acid	-
pmn001710	521.13	359.08	522.137	C24H26O13	[M-H]-	Rosmarinic acid-3'-O-glucoside	910028-78-3
Zmgp005070	523.14	361.09	522.137	C24H26O13	[M+H]+	Centaurein	35595-03-0
Lmyn003971	521.2	359.15	522.21	C26H34O11	[M-H]-	Dihydrodehydrodiconiferyl alcohol-4-O-β-D-glucopyranoside	-
Lmtn002596	521.2	359.14	522.21	C26H34O11	[M-H]-	Dihydrodehydrodiconiferyl alcohol 4-O-glucosides	-
Lmmn002274	521.2	359.15	522.21	C26H34O11	[M-H]-	Isolariciresinol-9'-O-glucoside	63358-12-3
HJN083	521.2	359.15	522.211	C26H34O11	[M-H]-	Lariciresinol-4'-O-glucoside	143663-00-7
mws0126	524.37	184.07	523.364	C26H54NO7P	[M+H]+	LysoPC 18:0	19420-57-6
pmb3053	523.12	329.2	524.132	C27H24O11	[M-H]-	Tricin-4'-O-eudesmic acid	-
Lmtn003096	523.21	361.14	524.226	C26H36O11	[M-H]-	Secoisolariciresinol 4-O-glucoside	-
Cmsn002480	523.22	475.2	524.226	C26H36O11	[M-H]-	Secoisolariciresinol-9'-O-glucoside	63320-67-2
pmb0746	527.15	331.08	526.148	C27H26O11	[M+H]+	Tricin-4'-O-(guaiacylglycerol)ether	-
Cmsn001914	525.2	179.07	526.205	C25H34O12	[M-H]-	7R,8S-erythro-3',4,9,9'-tetrahydroxy-3-methoxy-8-O-4'-neolignan-7-O-glucopyr-anoside,	-
Lmhp007598	534.36	184.07	533.348	C27H52NO7P	[M+H]+	LysoPC 19:2(2n isomer)*	-
mws0092	533.2	371	534.21	C27H34O11	[M-H]-	Arctiin	20362-31-6
Lmhp010908	536.37	184.07	535.364	C27H54NO7P	[M+H]+	LysoPC 19:1	-
Zmfn000481	535.04	323.03	536.044	C14H22N2O16P2	[M-H]-	Uridine-5'-Diphosphate-D-Xylose	3616-06-6
HJN084	535.11	331.05	536.116	C24H24O14	[M-H]-	Laricitrin-3-O-(6''-acetyl)glucoside	-
Zmjp004610	537.16	375.11	536.153	C25H28O13	[M+H]+	5,4'-Dihydroxy-3,6,7,3'-tetramethoxyflavone-4'-O-glucoside	23279-19-8
pmb0824	537.1	177.4	536.153	C25H28O13	[M+H]+	Syringic acid-4-O-(6''-feruloyl)glucoside	-
pmn001375	535.18	373.13	536.189	C26H32O12	[M-H]-	1-Hydroxypinoresinol-1-O-Glucoside	81495-71-8
Zmcn003729	535.18	373.13	536.189	C26H32O12	[M-H]-	1-Hydroxypinoresinol-4'-O-Glucoside	-
Hmln002100	535.18	373.13	536.189	C26H32O12	[M-H]-	Nortrachelogenin-4-O-glucoside	33464-78-7
pmb2228	538.39	184.07	537.379	C27H56NO7P	[M+H]+	LysoPC 19:0	108273-88-7
Smln007961	537.08	375.05	538.09	C30H18O10	[M-H]-	Hinokiflavone	19202-36-9
Lmdn001925	537.2	375.15	538.205	C26H34O12	[M-H]-	Olivil-4'-O-glucoside	76880-93-8
Zmhn002155	541.14	313.07	542.142	C27H26O12	[M-H]-	Galloyl-piceid	-
pmc0960	544.34	184.07	543.332	C28H50NO7P	[M+H]+	LysoPC 20:4	-
pmb3059	543.1	191.2	544.128	C19H28O18	[M-H]-	Quinic acid O-di-glucuronic acid	-
Lmhp009890	546.36	184.07	545.348	C28H52NO7P	[M+H]+	LysoPC 20:3	1199257-41-4
Lmhp011549	550.39	184.07	549.379	C28H56NO7P	[M+H]+	LysoPC 20:1	-
HJAP007	551.14	347.08	550.132	C25H26O14	[M+H]+	Syringetin-3-O-(6''-Acetyl)glucoside	-
Hmln002355	549.2	387.15	550.204	C27H34O12	[M-H]-	5'-Methoxymatairesinoside	1691201-82-7
pmn001371	549.2	387.15	550.205	C27H34O12	[M-H]-	Eucommin A	99633-12-2
pmn001450	551.1	518.96	552.106	C31H20O10	[M-H]-	Sequoiaflavone	21763-71-3
Lmmn002260	551.21	389.17	552.221	C27H36O12	[M-H]-	5'-Methoxyisolariciresinol-9'-O-glucoside	-
Lmnn004130	553.21	505.19	554.215	C30H34O10	[M-H]-	Lappaol C	64855-00-1
HJN056	557.24	509.22	558.246	C30H38O10	[M-H]-	Sesquimarocanol B	-
Lmhn003802	561.13	337.06	562.132	C26H26O14	[M-H]-	Sinapoylsinapoyltartaric acid	-
pmb3114	561.14	289.2	562.148	C30H26O11	[M-H]-	Epicatechin-epiafzelechin	-
Lmnp102580	565.16	433.11	564.148	C26H28O14	[M+H]+	Apigenin-6-C-(2''-xylosyl)glucoside	-
Smhp004476	565.15	433.11	564.148	C26H28O14	[M+H]+	Isovitexin-2''xyloside	-
pmb0571	565.16	271.6	564.148	C26H28O14	[M+H]+	Apigenin-7-O-(2''-glucosyl)arabinoside	-
pmb2922	565.05	323.1	566.055	C15H24N2O17P2	[M-H]-	Uridine 5'-diphospho-D-glucose	133-89-1
pme0436	577.14	407.1	578.142	C30H26O12	[M-H]-	Procyanidin B3	23567-23-9
pmn001667	577.14	407.1	578.142	C30H26O12	[M-H]-	Procyanidin B4	29106-51-2
mws0836	577.14	425.1	578.142	C30H26O12	[M-H]-	Procyanidin B1	20315-25-7
Lmpp003930	579.15	271.06	578.142	C30H26O12	[M+H]+	Apigenin-7-O-(6''-p-Coumaryl)glucoside	-
Lmqp007185	579.15	147.05	578.142	C30H26O12	[M+H]+	Kaempferol-3-O-(4''-O-p-Coumaroyl)rhamnoside	-
MWSHY0171	579.15	409.09	578.142	C30H26O12	[M+H]+	Procyanidin B2	29106-49-8
Lmqp007331	579.15	147.05	578.142	C30H26O12	[M+H]+	Kaempferol-3-O-(3''-O-p-Coumaroyl)rhamnoside	-
pmp001111	579.17	561.16	578.164	C27H30O14	[M+H]+	Violanthin	40581-17-7
Lmnp002741	579.17	447.13	578.164	C27H30O14	[M+H]+	Genkwanin-6-C-(2''-O-apiosyl)glucoside	-
pme0368	579.17	271.01	578.164	C27H30O14	[M+H]+	Apigenin-7-O-rutinoside (Isorhoifolin)	552-57-8
mws0047	579.17	271.07	578.164	C27H30O14	[M+H]+	Apigenin-7-O-neohesperidoside (Rhoifolin)	17306-46-6
pme2493	579.17	287.1	578.164	C27H30O14	[M+H]+	Kaempferol-3,7-O-dirhamnoside (Kaempferitrin)	482-38-2
Smsp002643	579.17	271.06	579.171	C27H31O14+	[M]+	Pelargonidin-3-O-rutinoside	-
MWSHY0166	581.14	581.14	580.137	C33H24O10	[M+H]+	Sciadopitysin	521-34-6
HJAP148	581.15	287.06	580.142	C26H28O15	[M+H]+	Kaempferol-3-O-sambubioside	27661-51-4
Lmlp007435	581.17	147.04	580.158	C30H28O12	[M+H]+	Isosalipurposide-6''-O-p-coumaric acid	-
Smln011469	581.14	581.14	582.153	C33H26O10	[M-H]-	2,3-dihydrosciadopitysin	-
Lmsn006753	581.17	273.08	582.174	C30H30O12	[M-H]-	Phloretin-4'-O-(6''-p-Coumaroyl)glucoside	-
pmn001547	589.12	437.1	590.127	C27H26O15	[M-H]-	3-Hydroxy-5-Methylphenol-1-O-(6'-Digalloyl)Glucoside	-
Lmmp003672	593.17	441.11	592.158	C31H28O12	[M+H]+	8,8'-Methylenebiscatechin	81555-08-0
HJN074	591.15	289.07	592.158	C31H28O12	[M-H]-	Procyanidin A6	-
Lmyp004889	595.14	287.05	594.137	C30H26O13	[M+H]+	Kaempferol-3-O-(2''-p-Coumaroyl)glucoside	137018-32-7
mws1290	593.13	285	594.137	C30H26O13	[M-H]-	Kaempferol-3-O-(6''-p-Coumaroyl)glucoside (Tiliroside)	20316-62-5
Hmjn004446	593.13	285.04	594.137	C30H26O13	[M-H]-	Luteolin-7-O-(6''-caffeoyl)rhamnoside	-
Smgp006499	595.14	287.05	594.137	C30H26O13	[M+H]+	Biondnoid I	142750-32-1
Lmsp004670	595.17	287.06	594.158	C27H30O15	[M+H]+	Kaempferol-3-O-glucoside-7-O-rhamnoside	-
MWSHY0050	595.17	287.05	594.158	C27H30O15	[M+H]+	Kaempferol-3-O-rutinoside(Nicotiflorin)	17650-84-9
Lmjp002867	595.17	287.05	594.158	C27H30O15	[M+H]+	Kaempferol-3-O-neohesperidoside	32602-81-6
Lmnp102682	595.17	463.13	594.158	C27H30O15	[M+H]+	Hispidulin-8-C-(2''-O-xylosyl)glucoside	-
pme1605	593.15	285	594.158	C27H30O15	[M-H]-	Kaempferol-3-O-robinobioside(Biorobin)	17297-56-2
MWSslk252	593.19	285.08	594.195	C28H34O14	[M-H]-	Didymin (Isosakuranetin-7-O-rutinoside)	14259-47-3
Lmjp002596	597.14	303.05	596.138	C26H28O16	[M+H]+	Quercetin-3-O-sambubioside	83048-35-5
Lmtp004044	597.14	303.04	596.138	C26H28O16	[M+H]+	Quercetin-3-O-apiosyl(1→2)galactoside	-
Lmyn004037	601.12	439.09	602.127	C28H26O15	[M-H]-	"""Eriodictyol-7-O-(6""""-O-galloyl)glucoside"""	-
Lmyp006433	609.16	301.07	608.153	C31H28O13	[M+H]+	Corniculatin A	-
Lmmp000897	611.14	287.05	610.132	C30H26O14	[M+H]+	Gallocatechin-(4α→8)-gallocatechin	-
Lmyp004516	611.14	147.04	610.132	C30H26O14	[M+H]+	Quercetin-3-O-(2''-p-Coumaroyl)galactoside	-
Lmyp004052	611.14	147.04	610.132	C30H26O14	[M+H]+	Quercetin-3-O-(6''-p-Coumaroyl)galactoside	-
Lmdp004267	611.14	147.04	610.132	C30H26O14	[M+H]+	Quercetin-3-O-(6''-p-Coumaroyl)glucoside	-
Lmyp004770	611.14	147.04	610.132	C30H26O14	[M+H]+	Quercetin-3-O-(2''-p-Coumaroyl)glucoside	-
mws0059	609.15	301	610.153	C27H30O16	[M-H]-	Quercetin-3-O-rutinoside (Rutin)	153-18-4
pmb0665	611.16	465.1	610.153	C27H30O16	[M+H]+	Luteolin-8-C-glucoside-7-O-glucoside	-
Zmjp003031	611.16	449.11	610.153	C27H30O16	[M+H]+	Orientin-2''-O-galactoside	-
Hmpp002612	611.16	287.05	610.153	C27H30O16	[M+H]+	Luteolin-7-O-gentiobioside	-
pmn001583	609.15	300	610.153	C27H30O16	[M-H]-	Quercetin-3-O-robinobioside	52525-35-6
Zmhn002032	609.18	447.13	610.189	C28H34O15	[M-H]-	4-O-(6'-O-Glucosylcaffeoylglucosyl)-4-hydroxybenzyl alcohol	-
MWSHY0019	611.2	303.09	610.19	C28H34O15	[M+H]+	Hesperetin-7-O-neohesperidoside(Neohesperidin)	13241-33-3
Lmcp004436	611.14	287.06	611.14	C30H27O14+	[M]+	Cyanidin-3-O-(6''-O-caffeoyl)glucoside	-
mws4134	611.14	306.08	612.152	C20H32N6O12S2	[M-H]-	Oxiglutatione	27025-41-8
pmb0628	613.18	451.1	612.169	C27H32O16	[M+H]+	Eriodictyol-8-C-glucoside-4'-O-glucoside	-
Zmxp002867	625.17	301.07	624.168	C28H32O16	[M+H]+	Chrysoeriol-5,7-di-O-glucoside	-
pme1540	625.18	317	624.169	C28H32O16	[M+H]+	Isorhamnetin-3-O-neohesperidoside	55033-90-4
Lmsp004045	625.18	317.07	624.169	C28H32O16	[M+H]+	Isorhamnetin-3-O-glucoside-7-O-rhamnoside	-
Lmsp003939	625.18	317.07	624.169	C28H32O16	[M+H]+	Isorhamnetin-3-O-galactoide-7-O-rhamnoside	-
Lmmp002463	625.18	317.07	624.169	C28H32O16	[M+H]+	Sexangularetin-3-O-glucoside-7-O-rhamnoside	-
Lmmp002963	625.18	317.06	624.169	C28H32O16	[M+H]+	6-C-Methylquercetin-3-O-rutinoside	-
Lmnp002584	625.18	463.13	624.169	C28H32O16	[M+H]+	Hispidulin-8-C-(2''-O-glucosyl)glucoside	-
MWSslk141	625.22	317.1	624.205	C29H36O15	[M+H]+	Hesperidin methylchalcone	24292-52-2
Hmgp001944	625.21	163.03	624.205	C29H36O15	[M+H]+	Isoacteoside	61303-13-7
Zmmp002642	625.16	287.06	625.155	C31H29O14+	[M]+	Cyanidin-3-O-(6''-O-feruloyl)glucoside	-
Lmpp003815	625.16	317.07	625.155	C31H29O14+	[M]+	Petunidin-3-O-(6''-O-p-Coumaroyl)glucoside	-
HJN040	625.12	473.11	626.127	C30H26O15	[M-H]-	Nympholide A	-
Zmhp002730	627.16	303.05	626.148	C27H30O17	[M+H]+	6-Hydroxykaempferol 6,7-Diglucoside	142674-16-6
Hmcp005575	627.15	303.05	626.148	C27H30O17	[M+H]+	Quercetin-5,4'-di-O-glucoside	-
Zmhp102730	627.16	303.05	626.148	C27H30O17	[M+H]+	6-Hydroxykaempferol 3,6-Diglucoside	-
Zmcp002666	627.14	303.05	626.148	C27H30O17	[M+H]+	Quercetin-3,7-Di-O-glucoside	-
pmb0645	627.19	465.2	626.185	C28H34O16	[M+H]+	Hesperetin-6-C-glucoside-7-O-glucoside	-
pmb0618	627.19	465.1	626.185	C28H34O16	[M+H]+	Hesperetin-8-C-glucoside-3'-O-glucoside	-
Lmcp005542	627.13	303.05	627.134	C30H27O15+	[M]+	Delphinidin-3-O-(6''-O-caffeoyl)glucoside	-
Lmgp005868	639.17	301.07	638.164	C32H30O14	[M+H]+	Chrysoeriol-7-O-(6''-feruloyl)glucoside	-
Lmnp002762	639.2	477.14	638.185	C29H34O16	[M+H]+	Cirsimaritin-8-C-[glucosyl-(1-2)]-glucoside	-
Hmcp001578	641.17	479.11	640.163	C28H32O17	[M+H]+	Isorhamnetin-3,7-O-diglucoside	6758-51-6
Lmnp002448	641.17	479.11	640.164	C28H32O17	[M+H]+	5,7,3',4'-Tetrahydroxy-6-methoxyflavone-8-C-[glucosyl-(1-2)]-glucoside	-
Cmhp002692	641.17	317.06	640.164	C28H32O17	[M+H]+	Madreselvin A	188682-83-9
Lmsp003252	641.17	317.07	640.164	C28H32O17	[M+H]+	Isorhamnetin-3-O-sophoroside	-
pmb3014	641.15	285.3	642.158	C31H30O15	[M-H]-	Luteolin-7-O-(6''-eudesmyl)glucoside	-
Lmgp004539	655.19	331.08	654.18	C29H34O17	[M+H]+	5,7,4'-Trihydroxy-6,8-dimethoxyisoflavone-7-O-galactoside-glucoside	-
HJN039	657.11	505.1	658.116	C30H26O17	[M-H]-	Myricetin-3-O-(2''-galloyl-4''-acetyl)rhamnoside	-
pmb0530	664.12	136.2	663.109	C21H27N7O14P2	[M+H]+	Nicotinic acid adenine dinucleotide	53-84-9
mws1153	665.21	161.02	666.216	C31H38O16	[M-H]-	2'-Acetylacteoside	94492-24-7
Hmln001682	667.15	462.08	668.159	C29H32O18	[M-H]-	Quercetin-3-O-(6''-acetyl)glucosyl-(1→3)-Galactoside	-
Jmwn004371	667.22	505.17	668.232	C31H40O16	[M-H]-	4-Hydroxyphenethoxy-8-O-β-D-[6-O-(4-O-β-D-glucopyranosyl)-sinapoyl]glucopyranoside	-
Hmcp001628	671.18	347.07	670.175	C29H34O18	[M+H]+	Limocitrin-3,7-di-O-glucoside	-
Hmcp001579	671.18	347.07	670.175	C29H34O18	[M+H]+	Limocitrin-3-O-sophoroside	-
Lmxp010913	676.45	184.08	675.448	C35H66NO9P	[M+H]+	1-(9Z-Octadecenoyl)-2-(9-oxo-nonanoyl)-sn-glycero-3-phosphocholine	-
Lmhp008744	677.37	261.22	676.367	C33H56O14	[M+H]+	1-α-Linolenoyl-glycerol-2,3-di-O-glucoside	-
Lmhp008513	677.37	261.22	676.367	C33H56O14	[M+H]+	2-α-Linolenoyl-glycerol-1,3-di-O-glucoside*	-
pmp001276	677.37	677.37	676.367	C33H56O14	[M+H]+	1-Linolenoyl-rac-glycerol-diglucoside	-
HJN102	677.17	515.14	678.158	C34H30O15	[M-H]-	3,4,5-Tricaffeoylquinic acid	86632-03-3
Lmhp009190	679.39	263.24	678.383	C33H58O14	[M+H]+	2-Linoleoylglycerol-1,3-di-O-glucoside*	-
pmp001271	679.39	263.24	678.383	C33H58O14	[M+H]+	2,3-Dihydroxypropyl-9,12-octadecadienoate-hexose-hexose	-
Hmln001931	681.24	357.13	682.247	C32H42O16	[M-H]-	Matairesinol-4,4'-di-O-glucoside	-
pmn001370	681.24	519.19	682.247	C32H42O16	[M-H]-	Pinoresinol-4,4'-O-di-O-glucoside	63902-38-5
pmp000399	697.21	535.15	696.205	C35H36O15	[M+H]+	Licorice glycoside D2	-
pmb3039	703.13	329.2	704.138	C35H28O16	[M-H]-	Tricin-4'-O-oxalic acid-7-O-(p-coumaroyl)shikimic acid	-
Xmbp008275	741.18	455.14	740.174	C39H32O15	[M+H]+	Castanoside B [Kaempferol-3-O-(4'',6''-di-p-coumaroyl)mannoside]	-
Zmmp001791	741.22	271.06	741.224	C33H41O19+	[M]+	Pelargonidin-3-O-rutinoside-5-O-glucoside	-
pme2651	742.1	620.1	743.075	C21H28N7O17P3	[M-H]-	NADP (Nicotinamide adenine dinucleotide phosphate)	53-59-8
GQ512001	771.2	303.05	772.206	C33H40O21	[M-H]-	Quercetin-3-O-glucosyl(1→3)rhamnosyl(1→6)Galactoside	134953-93-8
pme2746	784.15	437	785.157	C27H33N9O15P2	[M-H]-	Riboflavin 5'-Adenosine Diphosphate	146-14-5
Zmhn003098	785.23	447.13	786.238	C38H42O18	[M-H]-	4-O-(6'-O-Glucosylcaffeoylglucosylferuloyl)-4-hydroxybenzyl alcohol	-
pmn001647	865.2	713.2	866.206	C45H38O18	[M-H]-	Procyanidin C2	37064-31-6
pmn001646	865.2	577.1	866.206	C45H38O18	[M-H]-	Procyanidin C1	37064-30-5
pmb2947	865.2	407.1	866.206	C45H38O18	[M-H]-	Catechin-catechin-catechin	-
Lmmp002068	883.21	593.13	882.201	C45H38O19	[M+H]+	Gallocatechin-catechin-catechin	-
Lmmp001653	899.2	595.14	898.196	C45H38O20	[M+H]+	Gallocatechin-gallocatechin-catechin	-
pmp000102	1155.28	867.21	1154.27	C60H50O24	[M+H]+	Arecatannin A1	-
pmp000103	1155.28	867.21	1154.27	C60H50O24	[M+H]+	Arecatannin A2	79763-29-4
pmn001650	1153.26	575.1	1154.27	C60H50O24	[M-H]-	Cinnamtannin B2	88038-12-4
pmn001649	1153.26	1001.2	1154.27	C60H50O24	[M-H]-	Cinnamtannin A2	86631-38-1
